# Supplementary material for: Pan-cancer and single-cell analysis reveal THRAP3 as a prognostic and immunological biomarker for multiple cancer types
Source: Front Genet. 2024 Jan 25;15:1277541. doi: 10.3389/fgene.2024.1277541 (PMC10850301; doi:10.3389/fgene.2024.1277541)
Supplement: Supplementary file 1 [file DataSheet1.ZIP]

Archive with 8 entries (7 files):
- Raw_data/
- Raw_data/DFI_THRAP3.xlsx
- Raw_data/DSS_THRAP3.xlsx
- Raw_data/OS_THRAP3.xlsx
- Raw_data/PFI_THRAP3.xlsx
- Raw_data/R_code.txt
- Raw_data/THRAP3_CIBERSORT.xlsx
- Raw_data/THRAP_TME.xlsx
