# Supplementary material for: Pan-cancer and single-cell analysis reveal THRAP3 as a prognostic and immunological biomarker for multiple cancer types
Source: Front Genet. 2024 Jan 25;15:1277541. doi: 10.3389/fgene.2024.1277541 (PMC10850301; doi:10.3389/fgene.2024.1277541)
Supplement: Supplementary file 1 [file DataSheet1.ZIP › Raw_data/DFI_THRAP3.xlsx]

## Sheet: Sheet1
id	futime	fustat	THRAP3	CancerType
TCGA-44-6778-01	1864	0	6.0117	LUAD
TCGA-C8-A1HL-01	317	0	5.0926	BRCA
TCGA-EW-A2FS-01	1604	0	4.837	BRCA
TCGA-IR-A3L7-01	4483	0	6.1075	CESC
TCGA-05-4420-01	912	0	4.8187	LUAD
TCGA-DX-A3U8-01	128	1	5.2899	SARC
TCGA-GL-8500-01	841	0	4.284	KIRP
TCGA-EJ-7125-01	2850	0	6.4689	PRAD
TCGA-L5-A4OH-01	992	0	5.753	ESCA
TCGA-B9-A8YH-01	532	0	5.1728	KIRP
TCGA-BR-A4QL-01	491	0	4.1867	STAD
TCGA-CH-5751-01	365	1	6.4301	PRAD
TCGA-A2-A3XX-01	1439	0	5.5693	BRCA
TCGA-KK-A7B3-01	294	1	5.765	PRAD
TCGA-EJ-8468-01	2347	0	6.6584	PRAD
TCGA-56-8305-01	105	0	5.3434	LUSC
TCGA-DD-AAW0-01	2015	0	4.2862	LIHC
TCGA-AA-3511-01	59	1	5.2013	COAD
TCGA-39-5031-01	1841	0	4.9317	LUSC
TCGA-DJ-A3UX-01	345	0	5.8289	THCA
TCGA-J4-A83K-01	328	0	6.195	PRAD
TCGA-DD-AACA-01	776	1	4.2995	LIHC
TCGA-QG-A5YX-01	1003	0	5.4761	COAD
TCGA-A3-3335-01	1098	1	4.3965	KIRC
TCGA-BR-8372-01	951	0	5.3013	STAD
TCGA-64-1679-01	2488	0	5.7209	LUAD
TCGA-B6-A0RL-01	2469	0	6.0023	BRCA
TCGA-EM-A22Q-01	433	0	3.5161	THCA
TCGA-49-6744-01	1683	0	5.5417	LUAD
TCGA-L5-A4ON-01	558	0	5.7206	ESCA
TCGA-E3-A3E2-01	1922	0	5.5595	THCA
TCGA-FB-A545-01	378	1	5.1799	PAAD
TCGA-RC-A7SH-01	91	1	3.8944	LIHC
TCGA-CC-A3MA-01	261	1	5.3363	LIHC
TCGA-RC-A7SB-01	588	0	3.5486	LIHC
TCGA-ET-A3BW-01	1419	0	6.1924	THCA
TCGA-09-0369-01	274	1	4.7464	OV
TCGA-E2-A2P6-01	1051	0	5.438	BRCA
TCGA-EL-A4JZ-01	1856	0	5.4549	THCA
TCGA-CV-A6K0-01	146	1	5.6375	HNSC
TCGA-24-1419-01	239	0	5.7581	OV
TCGA-AO-A1KT-01	541	0	5.4159	BRCA
TCGA-N9-A4Q1-01	1839	1	5.2289	UCS
TCGA-BJ-A0ZJ-01	1280	0	5.7856	THCA
TCGA-DJ-A4V2-01	95	0	5.7361	THCA
TCGA-HT-8563-01	860	0	5.9011	LGG
TCGA-E9-A3HO-01	1158	0	4.8345	BRCA
TCGA-58-A46N-01	630	1	5.3147	LUSC
TCGA-CG-4466-01	577	0	5.4317	STAD
TCGA-D8-A1XJ-01	664	0	5.7871	BRCA
TCGA-VT-A80J-01	355	1	5.9165	SARC
TCGA-MV-A51V-01	410	0	5.0457	BLCA
TCGA-77-A5G6-01	392	1	5.802	LUSC
TCGA-5P-A9K4-01	2184	0	4.8028	KIRP
TCGA-56-A4BX-01	405	0	5.2638	LUSC
TCGA-D7-A4Z0-01	449	0	5.0339	STAD
TCGA-AC-A2FK-01	2650	0	6.4163	BRCA
TCGA-VP-A879-01	728	0	6.2674	PRAD
TCGA-29-A5NZ-01	358	1	6.6899	OV
TCGA-HC-8265-01	483	0	5.37309	PRAD
TCGA-37-4129-01	242	0	4.8837	LUSC
TCGA-DD-AAVZ-01	1900	0	4.6753	LIHC
TCGA-DJ-A13R-01	565	0	2.9032	THCA
TCGA-E9-A1R4-01	186	0	6.1169	BRCA
TCGA-C5-A1MF-01	1617	0	2.7784	CESC
TCGA-LL-A740-01	441	0	5.8706	BRCA
TCGA-ET-A3BS-01	176	0	5.5512	THCA
TCGA-BH-A0BZ-01	2255	0	5.7753	BRCA
TCGA-MN-A4N1-01	827	0	5.1792	LUAD
TCGA-92-8063-01	122	0	5.8045	LUSC
TCGA-55-7911-01	537	0	5.4266	LUAD
TCGA-ED-A627-01	423	0	4.7576	LIHC
TCGA-C8-A3M8-01	394	0	6.0633	BRCA
TCGA-BJ-A0ZF-01	735	1	5.5031	THCA
TCGA-BH-A0BM-01	1876	0	5.3477	BRCA
TCGA-AY-A69D-01	543	0	5.4738	COAD
TCGA-AN-A0XW-01	170	0	6.0646	BRCA
TCGA-55-A4DG-01	608	0	5.4838	LUAD
TCGA-RW-A684-01	32	0	3.958	PCPG
TCGA-58-A46J-01	2589	0	5.6115	LUSC
TCGA-24-1426-01	163	0	4.6059	OV
TCGA-24-1551-01	764	1	5.1107	OV
TCGA-KK-A8I5-01	3096	0	5.8565	PRAD
TCGA-DD-AAVV-01	2455	0	3.9974	LIHC
TCGA-ZJ-A8QQ-01	2056	0	4.8939	CESC
TCGA-77-8146-01	3189	0	5.3111	LUSC
TCGA-2G-AAHN-01	6445	0	5.51	TGCT
TCGA-E2-A1LL-01	1303	1	5.6183	BRCA
TCGA-24-1923-01	343	1	4.95	OV
TCGA-BH-A28O-01	1120	0	5.6725	BRCA
TCGA-DK-A6B0-01	2330	0	4.7159	BLCA
TCGA-97-7553-01	1870	0	5.9064	LUAD
TCGA-ET-A2N0-01	1600	0	4.3031	THCA
TCGA-FB-A7DR-01	353	0	5.3053	PAAD
TCGA-YB-A89D-01	350	0	5.0566	PAAD
TCGA-CH-5752-01	943	0	7.1087	PRAD
TCGA-60-2719-01	1297	0	6.033	LUSC
TCGA-VR-A8Q7-01	1590	0	5.8885	ESCA
TCGA-A7-A4SC-01	446	0	5.6924	BRCA
TCGA-FD-A5BS-01	1639	0	3.3379	BLCA
TCGA-J7-6720-01	388	0	4.8263	KIRP
TCGA-E9-A24A-01	747	0	6.4821	BRCA
TCGA-49-AARE-01	388	1	4.9069	LUAD
TCGA-AC-A6IV-01	568	0	6.0492	BRCA
TCGA-B6-A400-01	215	0	5.684	BRCA
TCGA-EM-A2OW-01	1227	0	5.3205	THCA
TCGA-XF-AAMQ-01	2177	0	5.5522	BLCA
TCGA-EM-A2OZ-01	1033	0	5.95	THCA
TCGA-WB-A816-01	1254	0	4.5161	PCPG
TCGA-EM-A1CS-01	817	0	6.5424	THCA
TCGA-13-0899-01	547	1	4.4503	OV
TCGA-A5-AB3J-01	512	0	5.1903	UCEC
TCGA-50-8460-01	829	0	4.4706	LUAD
TCGA-PG-A917-01	212	0	5.174	UCEC
TCGA-EM-A3SY-01	411	0	4.0037	THCA
TCGA-EX-A3L1-01	463	0	5.2631	CESC
TCGA-50-5933-01	2393	0	5.8669	LUAD
TCGA-IE-A4EH-01	819	0	5.5509	SARC
TCGA-43-3394-01	552	1	4.7474	LUSC
TCGA-E2-A1LH-01	3247	0	4.0696	BRCA
TCGA-29-1769-01	699	0	4.3492	OV
TCGA-18-3409-01	3747	0	5.3263	LUSC
TCGA-E7-A3X6-01	369	1	5.5525	BLCA
TCGA-CR-7370-01	105	0	6.0233	HNSC
TCGA-B6-A0RH-01	2165	1	5.0588	BRCA
TCGA-EL-A3ZG-01	2724	0	5.3449	THCA
TCGA-QR-A6GY-01	32	0	5.284	PCPG
TCGA-YL-A8HJ-01	1611	0	5.742	PRAD
TCGA-44-6774-01	658	0	5.5441	LUAD
TCGA-OR-A5K3-01	3465	0	3.1491	ACC
TCGA-B0-5700-01	1790	0	4.764	KIRC
TCGA-JW-A5VI-01	558	1	5.6088	CESC
TCGA-56-A4BW-01	585	0	5.3045	LUSC
TCGA-BR-7716-01	1210	0	5.2634	STAD
TCGA-HP-A5N0-01	179	1	4.0926	LIHC
TCGA-HT-8558-01	418	0	5.2736	LGG
TCGA-FD-A43S-01	455	0	4.2095	BLCA
TCGA-EW-A1P0-01	1094	1	6.1554	BRCA
TCGA-XF-A8HE-01	3817	0	5.7337	BLCA
TCGA-Y8-A894-01	567	0	5.7996	KIRP
TCGA-T2-A6X2-01	987	0	5.3695	HNSC
TCGA-EW-A1PC-01	187	0	6.0583	BRCA
TCGA-FK-A3SB-01	125	0	6.3551	THCA
TCGA-CJ-5675-01	900	1	5.278	KIRC
TCGA-A7-A0CH-01	1079	0	6.2221	BRCA
TCGA-E9-A2JS-01	524	1	5.406	BRCA
TCGA-EA-A1QT-01	1243	0	5.5955	CESC
TCGA-A2-A1G6-01	501	0	6.0306	BRCA
TCGA-W4-A7U4-01	738	0	6.3662	TGCT
TCGA-EL-A3ZL-01	1895	0	4.9284	THCA
TCGA-XY-A8S3-01	843	0	6.2981	TGCT
TCGA-44-A47A-01	397	1	5.1152	LUAD
TCGA-B6-A0WV-01	2417	0	6.3637	BRCA
TCGA-WB-A81J-01	741	0	5.0623	PCPG
TCGA-2G-AAL5-01	3723	1	6.4416	TGCT
TCGA-HE-7129-01	2399	1	5.6809	KIRP
TCGA-05-4398-01	1431	0	5.3093	LUAD
TCGA-HD-7753-01	866	0	5.4797	HNSC
TCGA-B6-A0RG-01	2082	0	5.9425	BRCA
TCGA-SP-A6QC-01	3491	0	3.6714	PCPG
TCGA-24-1562-01	229	1	5.5705	OV
TCGA-FE-A235-01	3571	0	4.8375	THCA
TCGA-EM-A3SU-01	911	0	4.523	THCA
TCGA-HT-7874-01	1130	0	5.4751	LGG
TCGA-A7-A0DC-01	906	0	6.36943	BRCA
TCGA-24-2297-01	1699	0	5.8513	OV
TCGA-GM-A2DD-01	2282	0	4.8924	BRCA
TCGA-S9-A6TV-01	571	0	5.802	LGG
TCGA-BH-A6R9-01	160	0	5.5595	BRCA
TCGA-39-5039-01	544	0	4.6083	LUSC
TCGA-DK-A3IS-01	1529	0	5.2242	BLCA
TCGA-HN-A2OB-01	1543	1	5.9067	BRCA
TCGA-CQ-7068-01	1309	0	5.7714	HNSC
TCGA-EM-A2CJ-01	1447	0	5.446	THCA
TCGA-49-AARN-01	1135	0	5.3144	LUAD
TCGA-AR-A24P-01	84	0	6.4668	BRCA
TCGA-DD-AAEI-01	491	1	4.0549	LIHC
TCGA-VR-A8EO-01	785	0	6.4118	ESCA
TCGA-HE-A5NK-01	2228	0	3.9261	KIRP
TCGA-ET-A25G-01	2492	0	5.7002	THCA
TCGA-CR-7395-01	930	0	5.6349	HNSC
TCGA-24-2290-01	324	1	6.1516	OV
TCGA-ET-A39J-01	3227	0	6.0128	THCA
TCGA-E9-A1N9-01	1101	0	6.1563	BRCA
TCGA-DW-7963-01	1240	0	3.5779	KIRP
TCGA-FA-A7DS-01	719	0	5.9343	DLBC
TCGA-E2-A1L9-01	598	0	6.0052	BRCA
TCGA-EA-A3QD-01	397	0	4.9787	CESC
TCGA-E5-A4U1-01	705	1	4.4951	BLCA
TCGA-DX-AB3C-01	567	1	4.8319	SARC
TCGA-AR-A1AP-01	2856	0	6.1004	BRCA
TCGA-44-3919-01	921	1	5.4896	LUAD
TCGA-AZ-6598-01	1503	0	5.3537	COAD
TCGA-A6-6653-01	742	0	5.693	COAD
TCGA-NH-A50V-01	588	0	5.2036	COAD
TCGA-BH-A0H5-01	1620	0	6.1277	BRCA
TCGA-OK-A5Q2-01	64	0	5.6758	BRCA
TCGA-B5-A0K9-01	409	0	5.5255	UCEC
TCGA-CV-A45P-01	639	1	4.717	HNSC
TCGA-BH-A0E6-01	293	0	3.9515	BRCA
TCGA-D8-A1JA-01	431	1	7.0575	BRCA
TCGA-56-7221-01	608	0	5.8375	LUSC
TCGA-AD-6899-01	176	0	5.3968	COAD
TCGA-4G-AAZT-01	420	0	4.4713	CHOL
TCGA-99-8032-01	44	0	5.0108	LUAD
TCGA-BH-A0BW-01	2371	0	6.7389	BRCA
TCGA-CV-A6JN-01	906	0	3.5436	HNSC
TCGA-OR-A5LN-01	2342	0	2.685	ACC
TCGA-CD-8528-01	375	0	6.1237	STAD
TCGA-G9-7509-01	1610	0	6.1661	PRAD
TCGA-J4-A67R-01	910	0	4.8625	PRAD
TCGA-D7-8575-01	427	1	6.1707	STAD
TCGA-43-2576-01	1223	0	3.9765	LUSC
TCGA-DJ-A2PW-01	1060	0	5.6338	THCA
TCGA-BR-8367-01	580	1	6.2683	STAD
TCGA-C5-A1ME-01	1756	0	3.7961	CESC
TCGA-QU-A6IL-01	97	0	4.425	PRAD
TCGA-FB-AAQ3-01	31	0	3.4635	PAAD
TCGA-3B-A9HX-01	1303	0	5.709	SARC
TCGA-V1-A9Z7-01	874	0	5.8311	PRAD
TCGA-FE-A239-01	933	1	5.6775	THCA
TCGA-XF-A8HF-01	2954	0	3.6623	BLCA
TCGA-DD-AACT-01	1562	0	3.7028	LIHC
TCGA-DX-A7EU-01	721	0	5.0233	SARC
TCGA-B6-A0WZ-01	6292	0	5.4925	BRCA
TCGA-C8-A135-01	393	0	5.8053	BRCA
TCGA-55-8299-01	274	1	5.6364	LUAD
TCGA-39-5027-01	3108	0	4.4122	LUSC
TCGA-HD-7917-01	836	0	5.2044	HNSC
TCGA-09-1674-01	260	0	6.1175	OV
TCGA-22-5485-01	840	1	5.6338	LUSC
TCGA-EL-A4K1-01	1046	0	4.1136	THCA
TCGA-BH-A0E2-01	435	0	5.7385	BRCA
TCGA-DJ-A2PX-01	881	0	5.8217	THCA
TCGA-BH-A0BJ-01	660	0	5.9889	BRCA
TCGA-BJ-A190-01	626	0	5.7565	THCA
TCGA-DJ-A3VM-01	840	0	5.8849	THCA
TCGA-A2-A1G1-01	584	0	6.2664	BRCA
TCGA-GL-A9DD-01	341	0	4.4417	KIRP
TCGA-13-A5FT-01	2143	0	5.6545	OV
TCGA-IB-AAUW-01	185	1	5.6699	PAAD
TCGA-WB-A81M-01	1394	0	5.4874	PCPG
TCGA-55-A491-01	626	0	4.5466	LUAD
TCGA-FY-A3NM-01	885	0	6.3239	THCA
TCGA-46-6025-01	324	0	5.6904	LUSC
TCGA-FE-A236-01	2031	0	5.9298	THCA
TCGA-ZF-AA4W-01	1679	1	4.538	BLCA
TCGA-UY-A9PA-01	1072	0	5.5763	BLCA
TCGA-ET-A3DP-01	2877	0	6.4004	THCA
TCGA-HT-7603-01	705	0	5.1615	LGG
TCGA-AJ-A3NF-01	645	0	6.0588	UCEC
TCGA-HC-7752-01	782	0	3.9608	PRAD
TCGA-FU-A40J-01	426	0	5.4128	CESC
TCGA-BH-A0C7-01	2767	0	6.542	BRCA
TCGA-DB-A64P-01	916	0	4.4803	LGG
TCGA-AK-3428-01	3728	0	5.0739	KIRC
TCGA-E2-A14X-01	972	0	5.6562	BRCA
TCGA-BH-A8FZ-01	574	0	5.8997	BRCA
TCGA-S3-AA17-01	424	0	5.6957	BRCA
TCGA-DF-A2L0-01	523	1	2.6371	UCEC
TCGA-B7-A5TI-01	595	0	5.625	STAD
TCGA-AR-A1AR-01	268	1	6.4547	BRCA
TCGA-D8-A13Z-01	635	0	6.4971	BRCA
TCGA-MY-A913-01	524	0	5.4582	CESC
TCGA-L5-A88T-01	694	0	5.5485	ESCA
TCGA-DX-A48O-01	1605	0	5.2877	SARC
TCGA-23-2078-01	2661	0	5.9035	OV
TCGA-A7-A6VX-01	317	0	5.9572	BRCA
TCGA-VS-A8Q9-01	1630	0	5.66	CESC
TCGA-DD-A39V-01	455	1	2.6984	LIHC
TCGA-HC-8261-01	546	0	6.0754	PRAD
TCGA-85-A512-01	465	0	4.9598	LUSC
TCGA-ET-A25P-01	559	0	6.3255	THCA
TCGA-DJ-A3VI-01	95	0	5.4702	THCA
TCGA-55-8302-01	478	0	5.5472	LUAD
TCGA-44-4112-01	619	1	4.11307	LUAD
TCGA-60-2710-01	2024	0	6.3496	LUSC
TCGA-AF-3911-01	695	1	4.9547	READ
TCGA-AR-A255-01	2161	0	6.53	BRCA
TCGA-WB-A81F-01	1737	0	5.5429	PCPG
TCGA-AR-A1AT-01	1272	0	5.5629	BRCA
TCGA-V9-A7HT-01	965	0	5.1069	KIRP
TCGA-YL-A8HM-01	1473	1	5.6375	PRAD
TCGA-CD-A486-01	79	1	4.5361	STAD
TCGA-VQ-A8PX-01	1964	0	5.5662	STAD
TCGA-24-1924-01	320	1	4.9279	OV
TCGA-B0-5120-01	1169	0	5.4426	KIRC
TCGA-DX-A6BG-01	149	1	5.1603	SARC
TCGA-BH-A0AZ-01	1919	0	5.6352	BRCA
TCGA-E7-A6MF-01	750	0	6.0492	BLCA
TCGA-MM-A84U-01	700	0	4.449	KIRC
TCGA-LN-A8HZ-01	375	0	5.6442	ESCA
TCGA-DS-A0VL-01	81	0	5.8097	CESC
TCGA-63-6202-01	1602	0	5.2327	LUSC
TCGA-SB-A76C-01	42	0	5.8245	TGCT
TCGA-46-3767-01	396	0	5.2567	LUSC
TCGA-E2-A1IH-01	1026	0	5.2354	BRCA
TCGA-ZP-A9D2-01	315	1	5.8243	LIHC
TCGA-BH-A18R-01	1142	0	6.2559	BRCA
TCGA-BA-7269-01	1273	0	3.5887	HNSC
TCGA-DX-A48K-01	1399	0	5.8061	SARC
TCGA-DD-A73B-01	240	1	4.2691	LIHC
TCGA-AC-A4ZE-01	890	0	6.3676	BRCA
TCGA-BR-7722-01	466	0	4.9449	STAD
TCGA-B6-A0RS-01	2041	1	5.0392	BRCA
TCGA-33-AAS8-01	1114	0	4.9681	LUSC
TCGA-AR-A24H-01	4894	0	6.6232	BRCA
TCGA-E8-A432-01	720	1	5.3512	THCA
TCGA-G4-6627-01	1003	1	5.1619	COAD
TCGA-J9-A8CP-01	386	0	5.8066	PRAD
TCGA-HV-A5A4-01	232	0	5.4973	PAAD
TCGA-VS-A9UU-01	442	0	5.3851	CESC
TCGA-75-7027-01	2949	1	5.4463	LUAD
TCGA-CE-A3MD-01	389	0	5.3158	THCA
TCGA-VQ-A94U-01	819	0	5.4135	STAD
TCGA-LK-A4O0-01	185	0	5.8136	MESO
TCGA-KN-8435-01	3498	0	4.9773	KICH
TCGA-04-1514-01	1221	1	5.9222	OV
TCGA-P5-A77X-01	105	0	4.5129	LGG
TCGA-NC-A5HI-01	1743	0	5.5793	LUSC
TCGA-AJ-A3QS-01	513	0	5.5386	UCEC
TCGA-DD-AACS-01	1804	0	5.3824	LIHC
TCGA-IQ-7631-01	1172	0	4.382	HNSC
TCGA-A8-A09R-01	273	0	6.1701	BRCA
TCGA-DK-AA6S-01	539	1	5.2142	BLCA
TCGA-V1-A9Z8-01	827	0	5.336	PRAD
TCGA-DD-A4NK-01	89	1	4.3965	LIHC
TCGA-KQ-A41S-01	35	0	4.9617	BLCA
TCGA-44-2668-01	433	1	4.90199	LUAD
TCGA-55-8507-01	418	0	5.7764	LUAD
TCGA-DJ-A3UN-01	986	0	6.0488	THCA
TCGA-C5-A2LX-01	2526	0	4.1946	CESC
TCGA-EW-A6SC-01	952	0	5.8415	BRCA
TCGA-B0-5699-01	94	1	6.0257	KIRC
TCGA-XQ-A8TB-01	770	0	6.0764	PRAD
TCGA-C5-A1M8-01	919	0	5.5931	CESC
TCGA-22-A5C4-01	671	0	5.9528	LUSC
TCGA-HB-A2OT-01	2057	0	5.353	SARC
TCGA-85-A4CL-01	921	0	3.9356	LUSC
TCGA-TM-A7C5-01	1500	0	4.5355	LGG
TCGA-DX-A3UB-01	2247	0	3.9308	SARC
TCGA-69-8254-01	409	0	5.2521	LUAD
TCGA-GH-A9DA-01	540	0	5.391	CESC
TCGA-3B-A9HT-01	1665	0	5.2958	SARC
TCGA-04-1348-01	575	1	5.4019	OV
TCGA-RD-A8N6-01	163	1	5.467	STAD
TCGA-DD-AACX-01	42	1	4.9336	LIHC
TCGA-78-8640-01	7062	0	5.6191	LUAD
TCGA-DJ-A3UY-01	1091	0	5.8505	THCA
TCGA-EW-A1PE-01	320	0	6.2774	BRCA
TCGA-E2-A1II-01	1025	0	6.2582	BRCA
TCGA-S3-AA14-01	529	0	6.3535	BRCA
TCGA-A8-A09B-01	365	0	6.0389	BRCA
TCGA-60-2714-01	1531	0	5.1799	LUSC
TCGA-2G-AAFO-01	685	0	4.9828	TGCT
TCGA-DD-AAE0-01	555	0	3.7518	LIHC
TCGA-E9-A6HE-01	847	0	5.085	BRCA
TCGA-BR-8291-01	607	0	5.7903	STAD
TCGA-DD-AADA-01	1233	0	3.6714	LIHC
TCGA-ZM-AA0B-01	838	0	4.6888	TGCT
TCGA-GL-A9DE-01	496	0	5.1704	KIRP
TCGA-BH-A0HI-01	620	0	6.127	BRCA
TCGA-XE-AANI-01	1041	0	6.0822	TGCT
TCGA-ET-A3DT-01	1330	0	5.6074	THCA
TCGA-DD-A1EI-01	183	0	4.4142	LIHC
TCGA-AJ-A3BK-01	1031	0	4.5243	UCEC
TCGA-04-1530-01	350	1	4.9528	OV
TCGA-EL-A3D1-01	2997	0	4.7934	THCA
TCGA-CV-6942-01	4282	0	5.1954	HNSC
TCGA-EW-A1P1-01	1014	1	6.0184	BRCA
TCGA-39-5019-01	378	1	4.811	LUSC
TCGA-JU-AAVI-01	505	1	4.3278	UCEC
TCGA-QR-A70R-01	432	0	3.2526	PCPG
TCGA-OL-A66P-01	428	0	3.6691	BRCA
TCGA-NG-A4VW-01	937	1	5.927	UCS
TCGA-A2-A1G4-01	595	0	6.4866	BRCA
TCGA-E2-A105-01	1308	0	5.986	BRCA
TCGA-55-7573-01	487	0	6.3518	LUAD
TCGA-WB-A80M-01	136	0	3.9783	PCPG
TCGA-L5-A4OR-01	96	0	6.0708	ESCA
TCGA-E2-A573-01	1062	0	5.1441	BRCA
TCGA-YU-AA61-01	864	0	6.1659	TGCT
TCGA-AD-6965-01	648	1	5.742	COAD
TCGA-BJ-A3PR-01	1107	0	5.2788	THCA
TCGA-EY-A549-01	605	0	5.2536	UCEC
TCGA-DX-A6YU-01	1045	0	5.9898	SARC
TCGA-P5-A735-01	292	0	5.6361	LGG
TCGA-DX-A6Z2-01	2659	1	6.0009	SARC
TCGA-EA-A5O9-01	788	0	4.8704	CESC
TCGA-43-5668-01	470	1	5.7669	LUSC
TCGA-FB-AAQ0-01	473	0	4.9883	PAAD
TCGA-A2-A0EV-01	968	0	6.2871	BRCA
TCGA-CD-8526-01	381	0	5.5558	STAD
TCGA-BR-7703-01	1100	0	5.0558	STAD
TCGA-2G-AAH0-01	107	1	5.0514	TGCT
TCGA-E9-A1RG-01	647	0	4.7187	BRCA
TCGA-YF-AA3M-01	381	1	5.4529	BLCA
TCGA-24-1413-01	192	0	5.4673	OV
TCGA-SN-A84W-01	293	0	6.0529	TGCT
TCGA-A6-5656-01	1001	0	4.47403	COAD
TCGA-3A-A9IX-01	1037	0	5.2634	PAAD
TCGA-Q1-A73P-01	483	0	5.7482	CESC
TCGA-HT-7684-01	184	0	4.4364	LGG
TCGA-D8-A1XL-01	606	0	5.445	BRCA
TCGA-E8-A413-01	912	0	5.7005	THCA
TCGA-CC-A7IH-01	365	0	4.6776	LIHC
TCGA-A4-7585-01	1070	0	5.0148	KIRP
TCGA-DD-A4NG-01	430	1	3.6125	LIHC
TCGA-FN-7833-01	837	0	6.0372	LGG
TCGA-KN-8436-01	1288	0	4.2728	KICH
TCGA-43-A474-01	353	0	5.3345	LUSC
TCGA-HT-7473-01	503	0	6.2044	LGG
TCGA-UZ-A9PV-01	1444	0	4.7077	KIRP
TCGA-CF-A7I0-01	368	0	4.7356	BLCA
TCGA-WJ-A86L-01	345	0	4.2048	LIHC
TCGA-DX-AB2X-01	111	1	5.4608	SARC
TCGA-49-4506-01	692	1	3.5073	LUAD
TCGA-HT-8019-01	1004	0	4.7055	LGG
TCGA-BR-6564-01	794	0	4.854	STAD
TCGA-B2-5633-01	963	0	4.86879	KIRC
TCGA-G9-6353-01	1542	0	6.1544	PRAD
TCGA-A2-A0ER-01	2263	0	6.1595	BRCA
TCGA-IG-A8O2-01	142	0	5.5081	ESCA
TCGA-VS-A9UD-01	739	0	4.5423	CESC
TCGA-2G-AAG0-01	90	1	6.4012	TGCT
TCGA-EO-A22X-01	1752	0	5.6221	UCEC
TCGA-DD-A4ND-01	2746	0	4.6497	LIHC
TCGA-25-1630-01	1162	0	4.7388	OV
TCGA-OL-A66K-01	1275	0	5.5205	BRCA
TCGA-Q9-A6FW-01	238	0	5.3664	ESCA
TCGA-IN-7806-01	1106	0	5.3335	STAD
TCGA-36-1574-01	648	1	5.4013	OV
TCGA-2Y-A9H2-01	1731	0	5.7167	LIHC
TCGA-C5-A7CM-01	619	0	4.8885	CESC
TCGA-4K-AAAL-01	147	1	4.856	TGCT
TCGA-A4-A5Y1-01	296	1	5.1123	KIRP
TCGA-G9-6342-01	1696	0	5.9215	PRAD
TCGA-DD-AAVW-01	2317	0	4.4176	LIHC
TCGA-LN-A7HY-01	88	1	4.6921	ESCA
TCGA-KK-A7AQ-01	1217	1	4.597	PRAD
TCGA-IE-A3OV-01	490	1	5.8682	SARC
TCGA-XY-A89B-01	471	0	5.9244	TGCT
TCGA-CC-A7IL-01	179	1	3.7804	LIHC
TCGA-EW-A1OX-01	911	0	6.4416	BRCA
TCGA-S3-AA10-01	586	0	5.7761	BRCA
TCGA-EJ-A65M-01	230	0	5.1502	PRAD
TCGA-QR-A705-01	317	0	3.9031	PCPG
TCGA-20-1684-01	581	0	5.7206	OV
TCGA-UZ-A9PZ-01	657	0	4.5856	KIRP
TCGA-A8-A0A9-01	822	0	6.3546	BRCA
TCGA-DE-A2OL-01	1145	0	6.2943	THCA
TCGA-G7-A4TM-01	768	0	4.8405	KIRP
TCGA-DD-A4NS-01	893	1	4.7955	LIHC
TCGA-CN-5356-01	1409	0	5.2721	HNSC
TCGA-QR-A6GO-01	1065	0	4.2335	PCPG
TCGA-IN-AB1X-01	411	0	5.8261	STAD
TCGA-44-8119-01	285	0	5.5407	LUAD
TCGA-13-0886-01	4665	0	4.4496	OV
TCGA-FG-A713-01	622	0	5.0532	LGG
TCGA-VS-A9V2-01	555	0	5.5769	CESC
TCGA-90-A4EE-01	688	0	5.2631	LUSC
TCGA-MQ-A6BS-01	608	0	5.1211	MESO
TCGA-CD-8533-01	226	1	6.0907	STAD
TCGA-IS-A3K8-01	4845	0	3.5803	SARC
TCGA-A2-A04T-01	2246	0	6.2003	BRCA
TCGA-OL-A5S0-01	620	0	4.4595	BRCA
TCGA-DD-AADI-01	1085	0	3.4791	LIHC
TCGA-FC-7961-01	469	0	5.4912	PRAD
TCGA-CC-A7IG-01	195	1	3.7898	LIHC
TCGA-OR-A5LG-01	1393	1	3.8601	ACC
TCGA-A8-A07J-01	365	0	6.5583	BRCA
TCGA-E9-A229-01	1148	0	6.5653	BRCA
TCGA-X9-A971-01	224	1	5.9823	SARC
TCGA-A2-A0SX-01	1239	1	5.9962	BRCA
TCGA-UZ-A9PM-01	3811	0	4.597	KIRP
TCGA-B8-5545-01	1525	0	5.9141	KIRC
TCGA-US-A776-01	1216	0	5.275	PAAD
TCGA-BR-8484-01	766	0	6.2449	STAD
TCGA-55-7724-01	705	0	5.528	LUAD
TCGA-F4-6703-01	1456	0	5.594	COAD
TCGA-HU-A4G8-01	690	0	6.1787	STAD
TCGA-FY-A3I4-01	542	0	5.6637	THCA
TCGA-DX-AB2Q-01	490	1	5.5808	SARC
TCGA-44-6776-01	2616	0	5.4806	LUAD
TCGA-49-4514-01	1700	0	4.2892	LUAD
TCGA-EJ-7789-01	1105	0	6.0328	PRAD
TCGA-85-A50Z-01	493	0	4.9846	LUSC
TCGA-B2-3923-01	992	0	4.16891	KIRC
TCGA-55-8204-01	515	0	5.2638	LUAD
TCGA-L4-A4E6-01	435	0	5.0453	LUAD
TCGA-BH-A0AW-01	622	0	4.9237	BRCA
TCGA-BH-A2L8-01	612	0	6.1745	BRCA
TCGA-BH-A0B6-01	2483	0	5.2118	BRCA
TCGA-G4-6293-01	4051	0	5.4509	COAD
TCGA-DX-AB32-01	3102	0	5.2555	SARC
TCGA-BB-7866-01	1368	0	6.5048	HNSC
TCGA-Y8-A895-01	484	0	4.6294	KIRP
TCGA-QR-A6H1-01	431	0	4.0901	PCPG
TCGA-AO-A0JL-01	1683	0	3.6301	BRCA
TCGA-BH-A0BS-01	2612	0	6.3901	BRCA
TCGA-56-8623-01	692	0	5.0661	LUSC
TCGA-DJ-A4UL-01	939	0	5.2227	THCA
TCGA-CD-A48C-01	230	1	4.623	STAD
TCGA-FF-8046-01	751	0	3.7313	DLBC
TCGA-FP-8099-01	519	0	6.0685	STAD
TCGA-EJ-7793-01	114	0	6.3787	PRAD
TCGA-23-1022-01	450	1	3.2572	OV
TCGA-QR-A7IN-01	377	0	4.391	PCPG
TCGA-XF-AAMG-01	3364	0	4.9218	BLCA
TCGA-GC-A3RC-01	484	0	5.5766	BLCA
TCGA-DJ-A13T-01	1709	0	6.511	THCA
TCGA-HC-7210-01	868	0	6.4522	PRAD
TCGA-98-A538-01	826	0	5.8711	LUSC
TCGA-KP-A3W0-01	404	0	5.5217	UCEC
TCGA-EJ-7782-01	1167	0	7.5718	PRAD
TCGA-CF-A8HY-01	345	0	3.6497	BLCA
TCGA-ZF-A9RL-01	1064	1	5.2788	BLCA
TCGA-25-1633-01	616	1	5.904	OV
TCGA-OL-A66L-01	1301	0	4.6804	BRCA
TCGA-BH-A0DO-01	1644	0	6.3651	BRCA
TCGA-X6-A8C5-01	1547	0	5.6702	SARC
TCGA-5R-AA1C-01	520	0	4.5473	LIHC
TCGA-CK-6747-01	2523	0	5.7934	COAD
TCGA-WB-A819-01	1031	0	4.8395	PCPG
TCGA-Y8-A8S1-01	404	0	4.0679	KIRP
TCGA-W5-AA2I-01	1939	0	4.5534	CHOL
TCGA-34-5234-01	2271	0	3.3952	LUSC
TCGA-XF-A9T0-01	799	0	5.1281	BLCA
TCGA-HZ-7920-01	236	0	5.803	PAAD
TCGA-62-A46O-01	943	1	5.9491	LUAD
TCGA-04-1517-01	349	1	5.3122	OV
TCGA-G3-AAV1-01	49	1	4.4996	LIHC
TCGA-56-A62T-01	440	0	5.4266	LUSC
TCGA-LL-A73Y-01	477	0	5.6335	BRCA
TCGA-BC-A10X-01	770	0	4.7934	LIHC
TCGA-BH-A0DK-01	423	0	5.802	BRCA
TCGA-85-A4JB-01	942	0	5.6233	LUSC
TCGA-62-A472-01	290	1	5.5868	LUAD
TCGA-23-1026-01	797	1	4.8405	OV
TCGA-VS-A9UQ-01	561	1	5.7748	CESC
TCGA-BH-A0BG-01	1871	0	5.7445	BRCA
TCGA-W5-AA34-01	40	1	5.3858	CHOL
TCGA-CA-5255-01	376	0	4.7777	COAD
TCGA-IE-A6BZ-01	605	0	5.5549	SARC
TCGA-DX-A8BM-01	1456	0	5.0734	SARC
TCGA-KP-A3W1-01	288	0	4.1931	UCEC
TCGA-62-8395-01	395	1	6.2502	LUAD
TCGA-13-0800-01	1396	1	5.466	OV
TCGA-ET-A40P-01	1338	0	4.686	THCA
TCGA-13-0765-01	668	1	4.352	OV
TCGA-2G-AAHG-01	1819	0	6.3896	TGCT
TCGA-23-1029-01	268	0	6.5639	OV
TCGA-E2-A14U-01	1318	0	6.261	BRCA
TCGA-AD-6888-01	343	1	4.7523	COAD
TCGA-KB-A93G-01	613	0	5.8164	STAD
TCGA-A3-3385-01	1993	0	5.2536	KIRC
TCGA-HT-7478-01	194	0	5.6815	LGG
TCGA-23-1030-01	544	1	5.5626	OV
TCGA-5P-A9K6-01	1914	0	4.4196	KIRP
TCGA-VS-A8EG-01	1386	0	6.0687	CESC
TCGA-IZ-8195-01	677	0	4.1376	KIRP
TCGA-43-8116-01	358	0	5.9236	LUSC
TCGA-BR-7704-01	1072	0	4.5705	STAD
TCGA-MW-A4EC-01	498	0	4.834	KIRC
TCGA-L5-A4OM-01	1458	0	6.8392	ESCA
TCGA-WB-A80Q-01	3880	0	3.4061	PCPG
TCGA-BK-A13B-01	760	1	5.2597	UCEC
TCGA-EX-A69L-01	602	0	5.4874	CESC
TCGA-WB-A817-01	1310	0	5.2028	PCPG
TCGA-55-A48Y-01	630	0	5.3187	LUAD
TCGA-Q1-A73O-01	428	0	5.9716	CESC
TCGA-QR-A70J-01	399	0	4.3456	PCPG
TCGA-86-A456-01	896	0	5.1752	LUAD
TCGA-EA-A5ZE-01	425	1	5.5189	CESC
TCGA-XT-AASU-01	133	1	5.3031	MESO
TCGA-ZS-A9CF-01	636	1	4.9933	LIHC
TCGA-AR-A24Q-01	3172	0	5.84	BRCA
TCGA-33-4586-01	169	1	5.1688	LUSC
TCGA-56-7580-01	925	0	5.3187	LUSC
TCGA-E8-A416-01	952	0	5.9286	THCA
TCGA-S4-A8RM-01	737	0	5.0014	PAAD
TCGA-24-2038-01	1169	1	5.1107	OV
TCGA-DX-AB2S-01	280	0	5.014	SARC
TCGA-G9-6329-01	1266	0	5.1285	PRAD
TCGA-MH-A560-01	924	0	3.8239	KIRP
TCGA-90-7769-01	358	0	5.0054	LUSC
TCGA-S9-A6TX-01	856	1	4.784	LGG
TCGA-GS-A9TV-01	730	0	5.7498	DLBC
TCGA-JX-A5QV-01	636	0	5.5233	CESC
TCGA-DX-A8BQ-01	1579	0	4.8934	SARC
TCGA-EW-A1P5-01	703	0	6.3218	BRCA
TCGA-QR-A6GS-01	38	0	5.5756	PCPG
TCGA-ET-A39L-01	3299	0	6.1192	THCA
TCGA-DD-AACN-01	357	1	4.5324	LIHC
TCGA-MM-A564-01	607	0	3.9543	KIRC
TCGA-3L-AA1B-01	475	0	5.3089	COAD
TCGA-BJ-A0ZC-01	352	0	6.1081	THCA
TCGA-DX-AB2G-01	478	0	4.4686	SARC
TCGA-A7-A4SE-01	644	0	5.8709	BRCA
TCGA-A1-A0SJ-01	416	0	5.904	BRCA
TCGA-J2-A4AG-01	988	0	6.0332	LUAD
TCGA-RC-A7S9-01	640	0	3.793	LIHC
TCGA-22-5471-01	229	1	4.435	LUSC
TCGA-E2-A570-01	931	0	5.1297	BRCA
TCGA-QR-A6H4-01	2661	0	4.5136	PCPG
TCGA-CN-4733-01	1586	0	4.8555	HNSC
TCGA-IR-A3LL-01	1106	0	4.4602	CESC
TCGA-DD-AA3A-01	410	0	5.0858	LIHC
TCGA-RW-A68A-01	762	0	4.8314	PCPG
TCGA-13-0885-01	3388	0	4.2631	OV
TCGA-Y8-A8RZ-01	205	0	3.7667	KIRP
TCGA-MT-A51W-01	437	0	4.8871	HNSC
TCGA-D8-A27V-01	381	0	6.4351	BRCA
TCGA-ZF-AA4V-01	1806	0	4.8064	BLCA
TCGA-50-5944-01	1750	0	5.9946	LUAD
TCGA-RD-A8N1-01	3519	0	5.7937	STAD
TCGA-OR-A5JV-01	2023	0	5.8941	ACC
TCGA-EM-A2CO-01	184	0	4.4784	THCA
TCGA-86-7955-01	820	1	5.935	LUAD
TCGA-BR-A4IY-01	392	0	5.79	STAD
TCGA-V1-A9OQ-01	371	0	4.7751	PRAD
TCGA-FG-A6IZ-01	457	0	3.5436	LGG
TCGA-C5-A1M5-01	693	1	5.79	CESC
TCGA-E2-A14Y-01	2109	0	5.4094	BRCA
TCGA-55-7727-01	119	0	6.0288	LUAD
TCGA-QR-A6H0-01	280	0	4.3097	PCPG
TCGA-59-2351-01	2139	1	5.7645	OV
TCGA-55-8510-01	539	0	5.1388	LUAD
TCGA-MS-A51U-01	681	0	5.804	BRCA
TCGA-A8-A06Y-01	791	1	5.5119	BRCA
TCGA-GI-A2C8-01	225	0	5.6372	BRCA
TCGA-CN-4722-01	1483	0	4.748	HNSC
TCGA-DJ-A13X-01	253	0	6.4984	THCA
TCGA-AR-A1AM-01	2991	0	6.2985	BRCA
TCGA-13-0890-01	4424	0	4.6899	OV
TCGA-VF-A8AE-01	727	0	4.774	TGCT
TCGA-CV-7238-01	2727	0	5.4067	HNSC
TCGA-EL-A3T7-01	1256	0	5.9198	THCA
TCGA-F4-6808-01	1024	0	4.9002	COAD
TCGA-86-8279-01	949	0	5.8407	LUAD
TCGA-W2-A7HB-01	604	0	5.2146	PCPG
TCGA-CR-5250-01	799	0	5.9305	HNSC
TCGA-EJ-7218-01	2542	0	5.9479	PRAD
TCGA-XK-AAJR-01	131	1	6.2184	PRAD
TCGA-55-A494-01	481	0	5.44	LUAD
TCGA-44-3917-01	1183	0	2.96454	LUAD
TCGA-A4-7288-01	1857	0	5.4196	KIRP
TCGA-75-5125-01	1752	1	6.0792	LUAD
TCGA-B0-5400-01	1733	0	4.1899	KIRC
TCGA-HU-8244-01	742	0	5.2095	STAD
TCGA-25-2404-01	426	1	5.5497	OV
TCGA-EL-A3T3-01	4017	0	5.2928	THCA
TCGA-K7-A5RG-01	519	0	4.7645	LIHC
TCGA-13-0768-01	398	1	4.5473	OV
TCGA-B6-A409-01	456	1	4.5186	BRCA
TCGA-KC-A7F5-01	91	0	5.1672	PRAD
TCGA-34-2600-01	1874	0	6.1552	LUSC
TCGA-EA-A3HS-01	959	0	5.88	CESC
TCGA-SX-A7SL-01	823	0	4.222	KIRP
TCGA-G4-6309-01	2176	1	5.6902	COAD
TCGA-E8-A433-01	951	0	4.523	THCA
TCGA-55-8615-01	224	1	4.9113	LUAD
TCGA-EL-A3GQ-01	1528	0	6.6004	THCA
TCGA-G2-A2EO-01	1804	0	4.6271	BLCA
TCGA-RC-A7SF-01	502	1	3.9356	LIHC
TCGA-D1-A3DA-01	483	0	5.6147	UCEC
TCGA-P4-AAVO-01	2400	0	3.2112	KIRP
TCGA-NC-A5HK-01	128	0	5.235	LUSC
TCGA-VQ-A91Z-01	1310	1	5.5454	STAD
TCGA-DX-A8BR-01	4573	0	5.8505	SARC
TCGA-IR-A3LH-01	2394	0	5.0858	CESC
TCGA-BH-A0H0-01	461	0	6.5961	BRCA
TCGA-LN-A4A9-01	274	1	5.4925	ESCA
TCGA-LL-A5YO-01	440	0	5.0584	BRCA
TCGA-86-A4JF-01	436	1	5.4948	LUAD
TCGA-QU-A6IP-01	2620	0	5.533	PRAD
TCGA-V1-A9O9-01	2870	0	6.0101	PRAD
TCGA-AC-A6IX-01	373	0	5.8354	BRCA
TCGA-EL-A4K2-01	928	0	5.6893	THCA
TCGA-EJ-A8FO-01	282	0	6.4986	PRAD
TCGA-62-8398-01	444	0	5.6085	LUAD
TCGA-EM-A3O7-01	223	0	6.0266	THCA
TCGA-L9-A443-01	193	0	4.9924	LUAD
TCGA-S9-A6U1-01	785	0	5.8948	LGG
TCGA-A2-A04Y-01	1099	0	5.0867	BRCA
TCGA-C5-A1M9-01	555	1	5.6798	CESC
TCGA-E2-A156-01	726	0	7.3847	BRCA
TCGA-EL-A3GW-01	1527	0	5.9855	THCA
TCGA-EM-A2CL-01	401	0	6.0938	THCA
TCGA-CF-A47V-01	379	0	4.1636	BLCA
TCGA-AR-A24R-01	3430	0	6.3516	BRCA
TCGA-J4-A67L-01	770	0	5.0206	PRAD
TCGA-NC-A5HO-01	1336	0	4.664	LUSC
TCGA-AJ-A3BG-01	480	1	4.9322	UCEC
TCGA-D8-A1JP-01	639	0	5.6476	BRCA
TCGA-E2-A1IK-01	1800	0	5.2612	BRCA
TCGA-24-1424-01	183	0	5.6256	OV
TCGA-AN-A0FS-01	210	0	6.3463	BRCA
TCGA-77-8154-01	1841	0	5.4293	LUSC
TCGA-2G-AAFM-01	503	0	4.5754	TGCT
TCGA-AC-A3TM-01	762	0	4.6451	BRCA
TCGA-DJ-A2Q3-01	1224	0	5.98	THCA
TCGA-G8-6909-01	3553	0	4.466	DLBC
TCGA-DK-A3X1-01	2009	0	3.927	BLCA
TCGA-B9-A5W7-01	564	1	4.916	KIRP
TCGA-AR-A2LE-01	5062	0	5.7244	BRCA
TCGA-BH-A0HK-01	178	0	5.3523	BRCA
TCGA-J4-A67O-01	839	0	4.0331	PRAD
TCGA-B2-4101-01	648	0	5.7968	KIRC
TCGA-DG-A2KJ-01	2893	0	2.1013	CESC
TCGA-67-6215-01	174	0	5.9784	LUAD
TCGA-4Z-AA81-01	1270	0	5.1107	BLCA
TCGA-CF-A3MG-01	369	0	5.498	BLCA
TCGA-QR-A708-01	35	0	2.9319	PCPG
TCGA-24-2023-01	1069	1	4.7148	OV
TCGA-BR-A4PE-01	621	0	5.0357	STAD
TCGA-NH-A50T-01	553	0	4.9732	COAD
TCGA-FE-A237-01	492	1	6.0713	THCA
TCGA-2G-AAFI-01	675	0	6.2388	TGCT
TCGA-ZS-A9CE-01	1241	0	4.1946	LIHC
TCGA-AR-A250-01	2707	0	6.2683	BRCA
TCGA-HC-7230-01	1001	0	6.7203	PRAD
TCGA-S5-AA26-01	503	0	4.38	BLCA
TCGA-HT-8110-01	419	0	5.391	LGG
TCGA-D8-A1JG-01	1612	0	5.9605	BRCA
TCGA-ZF-A9R4-01	921	0	5.4367	BLCA
TCGA-GC-A3OO-01	481	0	5.8672	BLCA
TCGA-C8-A134-01	383	0	6.1316	BRCA
TCGA-AK-3429-01	3328	0	4.5832	KIRC
TCGA-AH-6903-01	592	0	5.4016	READ
TCGA-5P-A9K8-01	1309	0	4.6611	KIRP
TCGA-BS-A0V4-01	1810	0	2.7826	UCEC
TCGA-Z6-A9VB-01	40	0	5.8973	ESCA
TCGA-Q1-A5R3-01	485	0	3.2143	CESC
TCGA-G3-AAV0-01	476	0	3.4061	LIHC
TCGA-ET-A39O-01	3059	0	5.3889	THCA
TCGA-G9-6369-01	1215	0	4.4964	PRAD
TCGA-FK-A3S3-01	2162	0	5.9568	THCA
TCGA-HC-7211-01	1221	0	7.0179	PRAD
TCGA-GM-A3XN-01	2019	0	5.6921	BRCA
TCGA-4L-AA1F-01	350	0	5.4138	PRAD
TCGA-AK-3433-01	3409	0	4.497	KIRC
TCGA-DD-AAD8-01	1219	0	4.3162	LIHC
TCGA-AO-A129-01	3286	0	5.2005	BRCA
TCGA-EJ-5516-01	1889	0	6.6559	PRAD
TCGA-DX-A8BV-01	357	1	5.963	SARC
TCGA-EY-A2OO-01	1392	0	5.5451	UCEC
TCGA-YF-AA3L-01	364	0	4.4569	BLCA
TCGA-BR-8059-01	439	0	4.9969	STAD
TCGA-CD-8527-01	159	1	4.0696	STAD
TCGA-DD-AACU-01	1567	0	4.8679	LIHC
TCGA-G3-AAV3-01	412	0	4.1994	LIHC
TCGA-QK-A6V9-01	833	0	5.8607	HNSC
TCGA-D8-A1JK-01	612	0	5.0157	BRCA
TCGA-A8-A08X-01	366	1	5.1744	BRCA
TCGA-AR-A2LN-01	1161	0	6.4108	BRCA
TCGA-MK-A4N6-01	1098	0	5.9404	THCA
TCGA-DD-AADO-01	453	0	2.7183	LIHC
TCGA-3M-AB46-01	1765	0	4.5742	STAD
TCGA-VM-A8C9-01	1314	0	4.3723	LGG
TCGA-DX-A7ET-01	463	0	3.7625	SARC
TCGA-A4-8098-01	896	0	3.9289	KIRP
TCGA-BR-8286-01	895	0	5.6088	STAD
TCGA-F2-6879-01	183	1	5.5565	PAAD
TCGA-IN-A7NT-01	323	0	5.8314	STAD
TCGA-G3-A3CJ-01	296	1	2.8897	LIHC
TCGA-SR-A6MU-01	3362	0	3.2112	PCPG
TCGA-ZG-A9LM-01	378	0	4.9279	PRAD
TCGA-J8-A3YD-01	968	0	5.726	THCA
TCGA-DD-A73C-01	566	1	5.018	LIHC
TCGA-AJ-A3NC-01	1125	0	5.3505	UCEC
TCGA-BT-A42C-01	873	0	5.1194	BLCA
TCGA-QR-A70K-01	274	0	3.9974	PCPG
TCGA-G3-A25X-01	1779	0	3.5851	LIHC
TCGA-BR-6801-01	1223	0	4.3827	STAD
TCGA-5P-A9JZ-01	2744	0	4.9089	KIRP
TCGA-FA-A82F-01	427	0	5.5132	DLBC
TCGA-EM-A3AR-01	1133	0	5.986	THCA
TCGA-E2-A1IJ-01	865	0	5.6854	BRCA
TCGA-HB-A3L4-01	326	1	5.7134	SARC
TCGA-G7-6792-01	2765	0	5.7693	KIRP
TCGA-IB-AAUV-01	404	0	5.3111	PAAD
TCGA-BD-A2L6-01	415	1	3.9147	LIHC
TCGA-GK-A6C7-01	61	0	5.2825	KIRC
TCGA-EL-A4K7-01	1251	0	4.382	THCA
TCGA-ZG-A9LY-01	370	0	5.935	PRAD
TCGA-B5-A1MW-01	311	1	6.3329	UCEC
TCGA-DJ-A2PQ-01	1077	0	6.0281	THCA
TCGA-13-0720-01	292	1	5.1482	OV
TCGA-EM-A22M-01	442	0	4.4881	THCA
TCGA-EM-A3FO-01	532	0	5.0657	THCA
TCGA-J4-A67K-01	1004	0	4.5479	PRAD
TCGA-A3-3359-01	2504	0	5.0871	KIRC
TCGA-A2-A4RY-01	648	0	6.0738	BRCA
TCGA-DX-AB3A-01	533	1	4.7976	SARC
TCGA-A2-A0SY-01	1347	0	6.2232	BRCA
TCGA-AC-A8OP-01	614	0	5.6557	BRCA
TCGA-98-A53J-01	630	0	4.8177	LUSC
TCGA-VP-A87B-01	2722	0	5.5157	PRAD
TCGA-EW-A1PA-01	575	0	6.0155	BRCA
TCGA-AO-A126-01	267	1	5.2884	BRCA
TCGA-DD-A11D-01	498	1	4.5565	LIHC
TCGA-AO-A0J6-01	1140	0	5.8597	BRCA
TCGA-EW-A6SB-01	760	0	4.1962	BRCA
TCGA-SJ-A6ZI-01	631	0	5.7756	UCEC
TCGA-EA-A556-01	453	0	5.546	CESC
TCGA-DD-A118-01	658	1	4.5028	LIHC
TCGA-A5-A3LP-01	455	0	5.5841	UCEC
TCGA-63-A5MJ-01	1824	0	5.2574	LUSC
TCGA-EW-A2FV-01	788	0	5.9069	BRCA
TCGA-TP-A8TV-01	610	0	5.9482	PRAD
TCGA-AY-6386-01	542	0	5.353	COAD
TCGA-D7-A74A-01	607	0	4.2914	STAD
TCGA-TM-A84S-01	454	0	4.8115	LGG
TCGA-33-4538-01	2979	0	5.2285	LUSC
TCGA-AO-A03R-01	2091	0	4.8585	BRCA
TCGA-G7-6796-01	2173	0	3.7313	KIRP
TCGA-E9-A54X-01	727	0	5.4175	BRCA
TCGA-AO-A0JB-01	1542	0	2.9205	BRCA
TCGA-A6-5661-01	1020	0	5.076	COAD
TCGA-DJ-A1QF-01	931	0	6.4877	THCA
TCGA-LN-A4A2-01	380	0	6.3486	ESCA
TCGA-J4-A83N-01	992	0	5.8271	PRAD
TCGA-WB-A80K-01	772	1	5.6378	PCPG
TCGA-CA-5797-01	383	0	5.4233	COAD
TCGA-AL-3467-01	2135	0	6.327	KIRP
TCGA-A7-A13G-01	718	0	5.9235	BRCA
TCGA-EM-A4FQ-01	683	0	4.8768	THCA
TCGA-AR-A1AS-01	1150	0	6.4616	BRCA
TCGA-G3-AAV7-01	361	0	5.0588	LIHC
TCGA-BR-8677-01	813	0	5.4407	STAD
TCGA-DD-A4NI-01	816	0	4.0705	LIHC
TCGA-EY-A1GP-01	573	0	4.9151	UCEC
TCGA-EJ-5515-01	1832	0	6.6744	PRAD
TCGA-CN-5373-01	1584	0	5.4728	HNSC
TCGA-E3-A3DZ-01	1436	0	5.9563	THCA
TCGA-D6-6827-01	568	0	5.7759	HNSC
TCGA-BH-A0DD-01	2486	0	6.4133	BRCA
TCGA-G9-6496-01	1726	0	4.4951	PRAD
TCGA-CN-4725-01	1157	0	5.523	HNSC
TCGA-JX-A3PZ-01	491	1	5.0321	CESC
TCGA-DD-AADL-01	636	0	4.5355	LIHC
TCGA-FB-AAPZ-01	716	1	5.1538	PAAD
TCGA-98-A53A-01	552	0	6.1811	LUSC
TCGA-N9-A4Q4-01	1089	0	5.2219	UCS
TCGA-04-1331-01	459	1	5.498	OV
TCGA-V1-A8WV-01	686	0	4.9482	PRAD
TCGA-91-8497-01	434	0	5.3768	LUAD
TCGA-A5-A7WJ-01	341	0	6.1579	UCEC
TCGA-C5-A1MP-01	109	0	5.4436	CESC
TCGA-CC-A5UD-01	182	1	4.2134	LIHC
TCGA-B7-A5TK-01	288	0	4.976	STAD
TCGA-X6-A7WD-01	558	1	5.5255	SARC
TCGA-56-8307-01	818	0	6.002	LUSC
TCGA-A2-A0EN-01	4088	0	5.4236	BRCA
TCGA-GV-A3QI-01	768	1	5.6551	BLCA
TCGA-W5-AA2H-01	1077	0	4.5958	CHOL
TCGA-DX-A6YX-01	200	1	6.1775	SARC
TCGA-DD-AAE6-01	105	1	4.3227	LIHC
TCGA-J1-A4AH-01	581	0	5.2902	LUSC
TCGA-BR-8381-01	224	0	5.4373	STAD
TCGA-H9-7775-01	185	0	6.0213	PRAD
TCGA-62-A470-01	539	1	5.2858	LUAD
TCGA-G9-6339-01	1634	1	5.373	PRAD
TCGA-A8-A08L-01	304	0	6.3648	BRCA
TCGA-A7-A3RF-01	174	1	5.3782	BRCA
TCGA-FD-A5BU-01	588	0	5.761	BLCA
TCGA-HT-8113-01	900	0	5.2235	LGG
TCGA-MQ-A4LC-01	1908	1	5.5877	MESO
TCGA-SN-A6IS-01	496	0	6.378	TGCT
TCGA-A2-A0D4-01	767	0	5.9251	BRCA
TCGA-HT-7689-01	455	0	5.839	LGG
TCGA-EW-A1IW-01	371	0	5.9498	BRCA
TCGA-AO-A03M-01	1866	0	6.1883	BRCA
TCGA-58-8391-01	2033	1	5.5877	LUSC
TCGA-HF-A5NB-01	928	0	5.898	STAD
TCGA-B6-A0IQ-01	4285	0	5.3288	BRCA
TCGA-AR-A0TS-01	2558	0	6.1353	BRCA
TCGA-A2-A0CM-01	382	1	6.2149	BRCA
TCGA-FD-A3NA-01	1845	0	5.2574	BLCA
TCGA-85-A4QQ-01	927	0	5.0171	LUSC
TCGA-13-0795-01	325	1	3.1179	OV
TCGA-A8-A06X-01	943	0	6.2091	BRCA
TCGA-GR-7353-01	2983	0	3.8601	DLBC
TCGA-D8-A140-01	403	0	6.7258	BRCA
TCGA-KB-A93J-01	1124	0	5.7035	STAD
TCGA-29-1763-01	428	1	5.3893	OV
TCGA-ET-A40Q-01	218	1	5.2754	THCA
TCGA-63-A5MB-01	3123	0	5.1252	LUSC
TCGA-VN-A88Q-01	1366	0	6.5011	PRAD
TCGA-OR-A5JP-01	464	0	4.7856	ACC
TCGA-QF-A5YT-01	1215	0	4.6877	UCEC
TCGA-G9-6348-01	1515	0	5.48	PRAD
TCGA-E9-A1R6-01	339	0	6.1161	BRCA
TCGA-DK-AA76-01	366	0	5.5008	BLCA
TCGA-V1-A9ZK-01	1383	0	6.3505	PRAD
TCGA-43-5670-01	849	0	5.7469	LUSC
TCGA-62-A46Y-01	314	1	5.3424	LUAD
TCGA-IM-A4EB-01	780	0	4.9792	THCA
TCGA-66-2758-01	639	0	4.5117	LUSC
TCGA-DK-A1AA-01	578	0	5.337	BLCA
TCGA-CH-5765-01	700	0	6.26	PRAD
TCGA-AF-2687-01	1267	1	5.4426	READ
TCGA-VS-A8QA-01	1099	0	6.015	CESC
TCGA-DD-AAD3-01	1295	0	4.6416	LIHC
TCGA-24-1470-01	105	0	5.998	OV
TCGA-G9-6377-01	958	0	5.8669	PRAD
TCGA-EJ-5511-01	1476	0	6.6444	PRAD
TCGA-A2-A04Q-01	2385	0	5.096	BRCA
TCGA-WA-A7GZ-01	625	0	5.9091	HNSC
TCGA-DX-AB37-01	2575	0	4.5928	SARC
TCGA-AZ-6599-01	206	0	5.2083	COAD
TCGA-K1-A3PN-01	1033	1	5.954	SARC
TCGA-2G-AAGV-01	4527	0	5.7326	TGCT
TCGA-WT-AB41-01	1611	0	3.944	BRCA
TCGA-98-7454-01	652	0	5.6419	LUSC
TCGA-BH-A0BV-01	1519	0	6.2989	BRCA
TCGA-AC-A5XS-01	588	0	4.9388	BRCA
TCGA-E2-A109-01	1417	0	6.3976	BRCA
TCGA-G9-6336-01	2068	0	5.916	PRAD
TCGA-V1-A8MG-01	857	0	5.8422	PRAD
TCGA-FD-A3B3-01	974	0	5.5355	BLCA
TCGA-B6-A1KF-01	3088	0	5.018	BRCA
TCGA-BT-A20W-01	254	0	5.5248	BLCA
TCGA-IQ-A6SG-01	579	0	5.3629	HNSC
TCGA-B2-A4SR-01	266	1	5.9084	KIRC
TCGA-E9-A1NI-01	300	0	5.8914	BRCA
TCGA-EM-A1YA-01	602	0	5.2634	THCA
TCGA-HC-7817-01	928	0	5.5352	PRAD
TCGA-BC-A69H-01	444	0	2.6395	LIHC
TCGA-24-1553-01	553	1	5.1672	OV
TCGA-XE-AAOD-01	2058	0	5.6639	TGCT
TCGA-62-A46R-01	1725	0	5.3583	LUAD
TCGA-EP-A2KA-01	293	1	3.9929	LIHC
TCGA-EL-A3CL-01	963	0	5.9941	THCA
TCGA-BH-A0C1-01	1123	1	6.1243	BRCA
TCGA-63-A5MV-01	1100	0	5.7824	LUSC
TCGA-DX-AB2E-01	132	1	5.588	SARC
TCGA-DD-AAE2-01	638	0	4.6623	LIHC
TCGA-BR-6456-01	526	0	5.3726	STAD
TCGA-IA-A40Y-01	62	0	4.5784	KIRP
TCGA-B1-A657-01	641	0	4.8793	KIRP
TCGA-W2-A7HD-01	561	0	4.6236	PCPG
TCGA-E2-A572-01	1208	0	4.3435	BRCA
TCGA-2G-AAH2-01	6060	0	5.8905	TGCT
TCGA-D7-A6EV-01	342	0	5.5252	STAD
TCGA-HC-7818-01	938	0	6.4555	PRAD
TCGA-3X-AAVA-01	264	1	5.1334	CHOL
TCGA-QR-A70C-01	3534	0	3.8044	PCPG
TCGA-IG-A3YA-01	632	0	6.2565	ESCA
TCGA-JL-A3YW-01	360	0	5.1647	BRCA
TCGA-KR-A7K8-01	906	0	3.4102	LIHC
TCGA-EJ-5497-01	405	0	6.7436	PRAD
TCGA-AO-A125-01	3456	0	5.2338	BRCA
TCGA-B8-A54G-01	53	0	5.1615	KIRC
TCGA-13-0884-01	1251	1	4.3364	OV
TCGA-AD-5900-01	370	0	5.4787	COAD
TCGA-E9-A3X8-01	926	0	3.6748	BRCA
TCGA-BH-A0AU-01	1914	0	6.3171	BRCA
TCGA-E3-A3E0-01	2019	0	5.8161	THCA
TCGA-OR-A5L9-01	871	0	0.9568	ACC
TCGA-GC-A3RB-01	582	0	5.6773	BLCA
TCGA-S6-A8JW-01	698	0	6.5035	TGCT
TCGA-CC-A7IE-01	217	0	3.5262	LIHC
TCGA-SU-A7E7-01	551	0	6.2538	PRAD
TCGA-DD-AACJ-01	100	1	3.2189	LIHC
TCGA-GM-A2DB-01	2406	0	4.5473	BRCA
TCGA-VN-A88N-01	766	0	6.1154	PRAD
TCGA-RD-A8N0-01	1236	0	5.1551	STAD
TCGA-B8-5550-01	694	1	5.3583	KIRC
TCGA-4R-AA8I-01	158	1	4.9714	LIHC
TCGA-VF-A8A8-01	1131	0	5.7916	TGCT
TCGA-S7-A7X0-01	546	0	5.2453	PCPG
TCGA-A8-A0AB-01	518	0	6.7908	BRCA
TCGA-55-7726-01	652	0	5.6062	LUAD
TCGA-A2-A3XV-01	996	0	4.235	BRCA
TCGA-A6-5666-01	509	1	5.0224	COAD
TCGA-G9-6356-01	1434	0	5.8999	PRAD
TCGA-OR-A5JO-01	1194	0	4.9336	ACC
TCGA-FU-A5XV-01	321	0	5.5907	CESC
TCGA-DB-A75M-01	544	0	5.7296	LGG
TCGA-DX-A1L2-01	1480	1	5.558	SARC
TCGA-EX-A8YF-01	396	1	5.2713	CESC
TCGA-B8-A54K-01	469	0	5.5723	KIRC
TCGA-E2-A14O-01	1359	0	5.1306	BRCA
TCGA-A2-A0T7-01	631	0	6.2065	BRCA
TCGA-A7-A0D9-01	1139	0	6.2595	BRCA
TCGA-S9-A7QW-01	382	1	5.5629	LGG
TCGA-P5-A733-01	414	0	4.784	LGG
TCGA-GM-A3XL-01	2108	0	5.3541	BRCA
TCGA-2Z-A9JO-01	949	0	4.2929	KIRP
TCGA-AO-A0JJ-01	1887	0	6.1849	BRCA
TCGA-AA-A02Y-01	1216	0	4.855	COAD
TCGA-DX-A240-01	1834	0	5.101	SARC
TCGA-13-0906-01	3619	0	5.729	OV
TCGA-A2-A0CV-01	3011	0	5.8066	BRCA
TCGA-EL-A3H1-01	1500	0	5.9935	THCA
TCGA-43-6647-01	757	0	5.5414	LUSC
TCGA-CD-5800-01	400	0	4.9454	STAD
TCGA-SW-A7EA-01	579	0	4.8146	STAD
TCGA-V1-A8MK-01	508	0	5.8939	PRAD
TCGA-FG-8185-01	433	0	5.4806	LGG
TCGA-BK-A4ZD-01	506	0	5.6017	UCEC
TCGA-N5-A4R8-01	3115	0	5.4006	UCS
TCGA-FX-A8OO-01	245	0	5.8458	SARC
TCGA-23-1028-01	133	1	4.8704	OV
TCGA-D8-A1X6-01	541	0	6.0624	BRCA
TCGA-KO-8411-01	3958	0	4.4283	KICH
TCGA-A3-3329-01	1624	0	5.104	KIRC
TCGA-HZ-A77P-01	330	0	5.4822	PAAD
TCGA-MP-A4TD-01	226	1	4.4183	LUAD
TCGA-EW-A3U0-01	532	0	5.5264	BRCA
TCGA-CC-A5UC-01	347	0	3.8064	LIHC
TCGA-UZ-A9PP-01	3010	0	4.9878	KIRP
TCGA-KK-A7AY-01	1124	1	5.0321	PRAD
TCGA-Y8-A898-01	475	0	4.352	KIRP
TCGA-RW-A67W-01	604	0	3.0654	PCPG
TCGA-AO-A0JF-01	1980	0	6.0553	BRCA
TCGA-A2-A0T0-01	533	0	5.4145	BRCA
TCGA-BH-A0EA-01	991	0	6.2922	BRCA
TCGA-75-5147-01	1333	0	5.2913	LUAD
TCGA-KV-A6GE-01	885	0	3.8531	KIRP
TCGA-EJ-5503-01	1391	0	6.5802	PRAD
TCGA-XE-AANV-01	1370	1	5.8199	TGCT
TCGA-63-A5MN-01	320	1	5.2597	LUSC
TCGA-DB-5279-01	695	1	5.2965	LGG
TCGA-D8-A147-01	584	0	6.4882	BRCA
TCGA-44-7671-01	883	1	5.8118	LUAD
TCGA-E9-A54Y-01	725	0	3.5124	BRCA
TCGA-LL-A5YN-01	447	0	4.5249	BRCA
TCGA-MI-A75C-01	291	0	3.4984	LIHC
TCGA-46-3768-01	299	0	5.1942	LUSC
TCGA-NA-A4QV-01	4269	0	5.5988	UCS
TCGA-IR-A3LB-01	317	1	4.834	CESC
TCGA-F1-6177-01	200	0	5.5735	STAD
TCGA-C8-A26Y-01	394	0	5.8058	BRCA
TCGA-D7-8570-01	752	0	5.2346	STAD
TCGA-CV-7099-01	243	0	5.7549	HNSC
TCGA-E7-A6ME-01	731	0	5.5217	BLCA
TCGA-EL-A3ZS-01	215	0	5.5379	THCA
TCGA-AA-3660-01	2375	0	4.9336	COAD
TCGA-DD-A3A1-01	233	0	3.5009	LIHC
TCGA-IM-A3EB-01	1488	0	5.5345	THCA
TCGA-AO-A03V-01	1351	0	6.8324	BRCA
TCGA-BR-A452-01	229	0	5.5802	STAD
TCGA-RM-A68T-01	2372	0	4.594	PCPG
TCGA-CH-5772-01	486	0	6.2138	PRAD
TCGA-B6-A0IK-01	489	1	6.0264	BRCA
TCGA-DJ-A3V8-01	647	0	5.3558	THCA
TCGA-HZ-A49H-01	491	0	4.5392	PAAD
TCGA-DI-A2QY-01	3349	0	4.0506	UCEC
TCGA-EK-A2IR-01	3442	0	4.8675	CESC
TCGA-EJ-A46E-01	524	0	5.8922	PRAD
TCGA-AK-3445-01	2392	0	5.0113	KIRC
TCGA-UB-A7MB-01	48	1	5.7239	LIHC
TCGA-52-7810-01	923	0	4.7735	LUSC
TCGA-D6-6515-01	195	1	5.7682	HNSC
TCGA-IR-A3LF-01	2949	0	5.6074	CESC
TCGA-PA-A5YG-01	756	0	4.2258	ACC
TCGA-90-6837-01	758	0	5.172	LUSC
TCGA-Y8-A897-01	450	1	5.2377	KIRP
TCGA-BR-8382-01	762	0	5.3456	STAD
TCGA-E2-A15E-01	630	0	6.2459	BRCA
TCGA-ZS-A9CD-01	371	1	3.9901	LIHC
TCGA-DH-A7UR-01	1650	0	4.7176	LGG
TCGA-S7-A7WP-01	944	0	5.3031	PCPG
TCGA-WB-A81W-01	2379	0	4.8238	PCPG
TCGA-FY-A3NP-01	491	0	6.2254	THCA
TCGA-XF-AAMJ-01	1670	0	5.3438	BLCA
TCGA-SX-A7SR-01	805	0	5.0858	KIRP
TCGA-24-1930-01	544	1	4.8595	OV
TCGA-EJ-7331-01	742	0	6.8429	PRAD
TCGA-E2-A15D-01	526	0	6.3475	BRCA
TCGA-E9-A1RB-01	976	0	6.0991	BRCA
TCGA-EJ-A65D-01	393	0	4.6462	PRAD
TCGA-AO-A1KR-01	2513	0	4.1891	BRCA
TCGA-IG-A3QL-01	1071	0	5.3785	ESCA
TCGA-CF-A1HR-01	294	1	5.2134	BLCA
TCGA-EM-A4G1-01	416	0	5.1692	THCA
TCGA-CJ-4897-01	1423	1	4.9937	KIRC
TCGA-QR-A702-01	39	0	4.8207	PCPG
TCGA-HM-A4S6-01	454	0	6.191	CESC
TCGA-CF-A9FL-01	322	1	4.7783	BLCA
TCGA-ET-A39N-01	3751	0	4.506	THCA
TCGA-85-8071-01	815	0	6.0394	LUSC
TCGA-BH-A18H-01	652	0	5.742	BRCA
TCGA-BH-A0HF-01	727	0	5.8548	BRCA
TCGA-C8-A12M-01	358	0	6.2356	BRCA
TCGA-FP-8209-01	1676	1	6.2493	STAD
TCGA-V1-A8ML-01	448	0	5.5835	PRAD
TCGA-VS-A8QF-01	1800	0	5.1347	CESC
TCGA-DJ-A3V2-01	615	0	5.4816	THCA
TCGA-4K-AA1H-01	518	0	5.5116	TGCT
TCGA-C8-A26V-01	616	0	6.4048	BRCA
TCGA-G3-A3CK-01	585	0	4.7814	LIHC
TCGA-H4-A2HO-01	46	0	4.433	BLCA
TCGA-DE-A69J-01	447	0	6.1677	THCA
TCGA-IG-A3YB-01	80	0	5.6482	ESCA
TCGA-W2-A7HC-01	439	0	4.7236	PCPG
TCGA-MH-A562-01	616	0	3.5669	KIRP
TCGA-EL-A3GX-01	439	1	5.9842	THCA
TCGA-WB-A81S-01	723	0	4.6606	PCPG
TCGA-FY-A76V-01	51	0	6.0858	THCA
TCGA-B6-A1KN-01	4233	0	5.9823	BRCA
TCGA-A7-A4SA-01	454	0	5.7101	BRCA
TCGA-IQ-A61H-01	1138	0	5.8286	HNSC
TCGA-CE-A484-01	378	0	4.8987	THCA
TCGA-E2-A15S-01	428	0	6.6366	BRCA
TCGA-E9-A1RI-01	1449	0	6.4488	BRCA
TCGA-RD-A8MW-01	98	1	4.854	STAD
TCGA-GM-A2DI-01	2590	0	6.4219	BRCA
TCGA-61-2094-01	2182	0	5.7482	OV
TCGA-64-5774-01	246	1	5.406	LUAD
TCGA-A8-A09T-01	579	0	6.3178	BRCA
TCGA-KM-8443-01	1520	0	3.9534	KICH
TCGA-GL-A9DC-01	392	0	5.1668	KIRP
TCGA-QR-A706-01	125	0	4.8465	PCPG
TCGA-D8-A27T-01	398	0	6.1206	BRCA
TCGA-34-5232-01	2471	0	5.5814	LUSC
TCGA-KS-A41I-01	486	0	3.4304	THCA
TCGA-50-5941-01	1474	0	5.7233	LUAD
TCGA-C8-A278-01	297	0	5.0816	BRCA
TCGA-C5-A7UE-01	4738	0	4.7882	CESC
TCGA-EM-A2CQ-01	374	0	5.8243	THCA
TCGA-BC-A217-01	1397	0	4.8915	LIHC
TCGA-CH-5746-01	731	0	6.5029	PRAD
TCGA-BH-A18L-01	811	0	6.2304	BRCA
TCGA-60-2723-01	1092	0	5.1355	LUSC
TCGA-QT-A5XN-01	766	0	4.811	PCPG
TCGA-GM-A2DK-01	2645	0	5.1627	BRCA
TCGA-E9-A22A-01	1189	0	5.7514	BRCA
TCGA-HC-7750-01	522	0	5.6335	PRAD
TCGA-AC-A3YJ-01	754	0	5.2743	BRCA
TCGA-EM-A3AK-01	477	0	6.0038	THCA
TCGA-CM-4743-01	701	0	4.4996	COAD
TCGA-21-5782-01	962	0	5.2548	LUSC
TCGA-IW-A3M4-01	2207	1	5.393	SARC
TCGA-Z5-AAPL-01	467	0	5.7463	PAAD
TCGA-DS-A5RQ-01	512	0	4.9773	CESC
TCGA-CN-4736-01	209	1	5.6144	HNSC
TCGA-24-1469-01	277	0	5.8435	OV
TCGA-BI-A20A-01	720	0	5.2533	CESC
TCGA-AR-A2LO-01	1198	0	5.9277	BRCA
TCGA-VP-A87K-01	533	1	6.4185	PRAD
TCGA-AC-A23C-01	585	0	6.4325	BRCA
TCGA-VQ-AA6B-01	1002	0	5.0584	STAD
TCGA-D8-A1XM-01	538	0	6.8781	BRCA
TCGA-G3-A25V-01	489	1	4.2189	LIHC
TCGA-PE-A5DD-01	1953	0	5.6427	BRCA
TCGA-VQ-A8PB-01	1043	0	5.5056	STAD
TCGA-SX-A71V-01	876	0	4.623	KIRP
TCGA-WT-AB44-01	883	0	3.7614	BRCA
TCGA-V1-A9OH-01	2403	0	5.6314	PRAD
TCGA-C8-A8HR-01	408	0	5.6725	BRCA
TCGA-EL-A3TA-01	2035	0	5.3978	THCA
TCGA-DD-AACI-01	1432	1	3.0876	LIHC
TCGA-L5-A43E-01	920	0	5.5342	ESCA
TCGA-97-A4M2-01	624	0	5.1006	LUAD
TCGA-CR-7398-01	156	0	6.3342	HNSC
TCGA-CH-5771-01	396	0	5.7785	PRAD
TCGA-A2-A0YG-01	666	0	6.251	BRCA
TCGA-55-7995-01	468	1	5.841	LUAD
TCGA-HC-7749-01	724	0	5.9055	PRAD
TCGA-EW-A6SA-01	510	0	6.4552	BRCA
TCGA-AC-A8OQ-01	34	0	4.7798	BRCA
TCGA-HD-8634-01	385	0	5.1867	HNSC
TCGA-4A-A93Y-01	352	0	4.4135	KIRP
TCGA-UB-A7ME-01	486	0	4.6725	LIHC
TCGA-56-5897-01	378	0	5.5841	LUSC
TCGA-A1-A0SO-01	852	0	6.8053	BRCA
TCGA-S7-A7WW-01	706	0	4.6376	PCPG
TCGA-43-A475-01	296	0	5.6602	LUSC
TCGA-EA-A3HU-01	1013	0	5.5577	CESC
TCGA-77-A5G1-01	4026	0	5.7461	LUSC
TCGA-OR-A5LL-01	213	1	4.3583	ACC
TCGA-97-A4M1-01	601	0	5.3406	LUAD
TCGA-D8-A1XA-01	839	0	6.4915	BRCA
TCGA-AO-A1KQ-01	1882	0	4.8505	BRCA
TCGA-A8-A0A6-01	640	0	5.5784	BRCA
TCGA-56-A4ZK-01	570	0	5.3399	LUSC
TCGA-78-7149-01	3940	0	5.0387	LUAD
TCGA-AQ-A04J-01	819	0	5.6542	BRCA
TCGA-WZ-A7V4-01	894	0	6.0376	TGCT
TCGA-EJ-7314-01	1150	0	6.3468	PRAD
TCGA-SP-A6QH-01	2203	0	4.5958	PCPG
TCGA-BJ-A2P4-01	390	0	4.6753	THCA
TCGA-L5-A4OX-01	226	0	6.1404	ESCA
TCGA-37-A5EM-01	867	0	5.62	LUSC
TCGA-RD-A8N4-01	2171	0	5.5598	STAD
TCGA-D8-A1X5-01	565	0	6.2203	BRCA
TCGA-DG-A2KK-01	2496	0	5.4512	CESC
TCGA-66-2792-01	913	0	5.436	LUSC
TCGA-24-2024-01	421	1	4.8375	OV
TCGA-GM-A3XG-01	1330	0	5.44	BRCA
TCGA-HC-7231-01	939	0	6.3306	PRAD
TCGA-SR-A6MP-01	1558	0	4.8832	PCPG
TCGA-BT-A3PJ-01	789	0	5.7626	BLCA
TCGA-VP-AA1N-01	1365	0	5.4246	PRAD
TCGA-85-7699-01	760	1	6.1904	LUSC
TCGA-A2-A4RW-01	222	0	6.3521	BRCA
TCGA-RT-A6YC-01	246	0	4.7372	PCPG
TCGA-D8-A1XV-01	461	0	5.562	BRCA
TCGA-D8-A13Y-01	1728	0	6.4441	BRCA
TCGA-D7-A4YX-01	1108	0	5.8965	STAD
TCGA-E8-A419-01	774	0	5.0833	THCA
TCGA-B1-7332-01	1141	0	4.7835	KIRP
TCGA-AR-A0TU-01	709	0	5.7247	BRCA
TCGA-BH-A0B0-01	2477	0	6.0796	BRCA
TCGA-HC-7075-01	601	0	6.2163	PRAD
TCGA-TM-A84M-01	754	0	4.8535	LGG
TCGA-UT-A88C-01	479	1	5.6485	MESO
TCGA-E2-A15P-01	595	0	6.4089	BRCA
TCGA-D8-A1JN-01	620	0	5.9234	BRCA
TCGA-MH-A55Z-01	845	0	4.0462	KIRP
TCGA-MP-A4TC-01	74	0	5.0027	LUAD
TCGA-BH-A0B8-01	1569	0	5.7043	BRCA
TCGA-C5-A1MI-01	805	1	6.3033	CESC
TCGA-E9-A1RD-01	34	0	6.3239	BRCA
TCGA-AC-A2FG-01	1853	0	6.4999	BRCA
TCGA-V1-A8WW-01	1078	0	5.393	PRAD
TCGA-W5-AA2U-01	627	0	5.3491	CHOL
TCGA-NC-A5HM-01	1212	0	5.2208	LUSC
TCGA-A2-A0ET-01	1066	0	6.3751	BRCA
TCGA-DJ-A3VD-01	1238	0	5.7618	THCA
TCGA-EM-A4FK-01	649	0	5.7477	THCA
TCGA-DJ-A3V3-01	931	0	5.498	THCA
TCGA-2Y-A9H4-01	1452	0	4.026	LIHC
TCGA-E2-A15R-01	1732	0	6.2926	BRCA
TCGA-85-7696-01	1111	0	5.1895	LUSC
TCGA-10-0927-01	1001	1	4.0858	OV
TCGA-UY-A9PH-01	1561	0	4.5754	BLCA
TCGA-DX-A7EO-01	4627	0	4.9778	SARC
TCGA-34-5928-01	1196	0	5.8761	LUSC
TCGA-Y6-A9XI-01	526	0	6.5326	PRAD
TCGA-J8-A3NZ-01	524	0	5.9679	THCA
TCGA-VQ-AA6J-01	838	0	5.2056	STAD
TCGA-Z6-A8JD-01	104	0	6.2108	ESCA
TCGA-JW-A852-01	252	0	4.0198	CESC
TCGA-ZF-A9RC-01	2868	0	4.9369	BLCA
TCGA-P5-A72W-01	317	0	5.138	LGG
TCGA-AJ-A3OJ-01	467	0	5.4654	UCEC
TCGA-M7-A71Z-01	643	0	5.1412	PRAD
TCGA-KO-8415-01	2939	0	3.6474	KICH
TCGA-RW-A680-01	1449	0	3.034	PCPG
TCGA-E9-A1NG-01	786	0	6.1585	BRCA
TCGA-W5-AA2Q-01	50	0	5.6525	CHOL
TCGA-AC-A6NO-01	51	0	6.0462	BRCA
TCGA-DD-AAVR-01	2513	0	3.6195	LIHC
TCGA-97-A4M5-01	634	0	5.6639	LUAD
TCGA-99-8028-01	1118	0	4.449	LUAD
TCGA-A2-A0YD-01	769	0	6.4846	BRCA
TCGA-DE-A0Y2-01	658	0	6.2599	THCA
TCGA-BA-6869-01	644	0	4.8284	HNSC
TCGA-CQ-5323-01	1466	0	5.9305	HNSC
TCGA-EM-A4FO-01	802	0	4.9837	THCA
TCGA-BR-6458-01	574	1	5.8268	STAD
TCGA-EJ-A7NK-01	476	0	5.8266	PRAD
TCGA-EM-A3OB-01	1176	0	5.7217	THCA
TCGA-EW-A1J2-01	403	0	6.544	BRCA
TCGA-C8-A12N-01	358	0	5.5305	BRCA
TCGA-Y8-A8S0-01	183	0	5.3147	KIRP
TCGA-AF-A56L-01	2007	0	5.0444	READ
TCGA-HP-A5MZ-01	91	0	3.7335	LIHC
TCGA-A2-A25F-01	322	0	6.0864	BRCA
TCGA-DK-AA74-01	1708	0	3.9617	BLCA
TCGA-LN-A4A5-01	224	1	6.6724	ESCA
TCGA-A8-A0A1-01	365	0	6.6532	BRCA
TCGA-S7-A7WO-01	1080	0	4.7971	PCPG
TCGA-D8-A27E-01	530	0	6.2085	BRCA
TCGA-HU-A4H0-01	64	0	6.1117	STAD
TCGA-44-A47B-01	287	0	5.8256	LUAD
TCGA-CH-5767-01	458	0	5.764	PRAD
TCGA-EL-A3N3-01	5423	0	5.5756	THCA
TCGA-EW-A1IZ-01	554	0	5.4552	BRCA
TCGA-A6-2675-01	1321	0	5.2491	COAD
TCGA-WB-A81P-01	395	0	5.6511	PCPG
TCGA-EM-A1CW-01	549	0	5.3927	THCA
TCGA-OR-A5K8-01	749	0	3.1212	ACC
TCGA-A8-A08Z-01	1217	0	6.5779	BRCA
TCGA-DJ-A2PS-01	797	0	6.229	THCA
TCGA-66-2759-01	762	0	5.2616	LUSC
TCGA-DD-AADQ-01	436	0	3.4318	LIHC
TCGA-B1-A47O-01	842	0	3.8561	KIRP
TCGA-FG-A70Y-01	490	1	5.3604	LGG
TCGA-E2-A15T-01	1563	0	6.9008	BRCA
TCGA-WB-A821-01	2832	0	4.6849	PCPG
TCGA-D7-A4YT-01	434	0	6.4278	STAD
TCGA-TM-A84R-01	566	0	5.2461	LGG
TCGA-BH-A0BC-01	974	0	6.1071	BRCA
TCGA-HT-7477-01	738	0	5.9491	LGG
TCGA-38-4628-01	1083	1	4.3169	LUAD
TCGA-AR-A0TV-01	2288	0	6.1639	BRCA
TCGA-22-1016-01	822	0	6.0034	LUSC
TCGA-B0-5707-01	3744	0	4.8565	KIRC
TCGA-CQ-A4CI-01	517	1	5.0492	HNSC
TCGA-EJ-5495-01	1760	0	6.4346	PRAD
TCGA-OR-A5KW-01	2076	0	4.6966	ACC
TCGA-FG-A87Q-01	174	0	5.2758	LGG
TCGA-E2-A154-01	591	0	6.3797	BRCA
TCGA-85-A4CN-01	1038	0	4.9156	LUSC
TCGA-BC-A69I-01	387	0	3.9947	LIHC
TCGA-EJ-7784-01	781	0	6.6238	PRAD
TCGA-HC-8256-01	860	0	6.1291	PRAD
TCGA-MY-A5BE-01	1066	0	4.847	CESC
TCGA-80-5608-01	2832	0	5.2068	LUAD
TCGA-13-0726-01	392	1	4.594	OV
TCGA-FD-A43X-01	110	0	4.067	BLCA
TCGA-ED-A7XP-01	187	1	4.3876	LIHC
TCGA-C5-A1BE-01	1674	1	5.8289	CESC
TCGA-FP-7998-01	678	0	6.2655	STAD
TCGA-K4-A3WS-01	761	0	5.2036	BLCA
TCGA-IG-A4QS-01	118	0	4.0748	ESCA
TCGA-FG-7641-01	627	0	5.1268	LGG
TCGA-GM-A4E0-01	2191	0	4.6617	BRCA
TCGA-AO-A124-01	3506	0	5.9232	BRCA
TCGA-S3-A6ZF-01	572	0	5.9826	BRCA
TCGA-CH-5790-01	974	0	6.5294	PRAD
TCGA-OR-A5J9-01	414	1	5.1367	ACC
TCGA-A8-A09D-01	1522	0	5.9982	BRCA
TCGA-60-2707-01	579	1	5.5781	LUSC
TCGA-X8-AAAR-01	554	0	4.8172	ESCA
TCGA-22-1012-01	429	0	4.691	LUSC
TCGA-B8-4154-01	1380	0	4.1036	KIRC
TCGA-N5-A4RU-01	253	1	5.5531	UCS
TCGA-AN-A0XO-01	375	0	6.0367	BRCA
TCGA-2Y-A9GW-01	1229	1	3.8421	LIHC
TCGA-BH-A0DQ-01	98	0	5.8714	BRCA
TCGA-DD-A4NQ-01	126	1	3.991	LIHC
TCGA-IB-7886-01	123	0	5.427	PAAD
TCGA-24-1555-01	1577	1	5.9163	OV
TCGA-QR-A7IP-01	546	0	4.6341	PCPG
TCGA-A2-A4S3-01	666	0	5.2165	BRCA
TCGA-13-0916-01	1785	0	5.658	OV
TCGA-A2-A0D1-01	1051	0	5.8189	BRCA
TCGA-AK-3461-01	2217	0	5.6433	KIRC
TCGA-LP-A7HU-01	406	0	5.2165	CESC
TCGA-OR-A5L8-01	885	0	5.374	ACC
TCGA-HC-8259-01	924	0	6.2244	PRAD
TCGA-AJ-A3IA-01	633	0	5.3488	UCEC
TCGA-N8-A4PM-01	524	1	4.9055	UCS
TCGA-J4-A83L-01	720	0	6.3379	PRAD
TCGA-OR-A5J6-01	2703	0	4.1376	ACC
TCGA-AO-A0J3-01	651	0	5.6525	BRCA
TCGA-G9-6354-01	2066	0	5.1993	PRAD
TCGA-KB-A6F7-01	1935	0	5.6637	STAD
TCGA-29-1781-01	255	0	4.4719	OV
TCGA-H9-A6BX-01	941	0	5.6577	PRAD
TCGA-KK-A8I6-01	668	0	6.2449	PRAD
TCGA-XJ-A83F-01	1127	0	5.1839	PRAD
TCGA-A2-A0ST-01	3017	0	5.2728	BRCA
TCGA-DX-A8BL-01	1373	0	4.8115	SARC
TCGA-E9-A1RE-01	1419	0	6.059	BRCA
TCGA-IZ-A6M8-01	497	0	3.9089	KIRP
TCGA-A6-6654-01	726	0	5.5747	COAD
TCGA-C9-A480-01	386	0	4.9327	HNSC
TCGA-A2-A25A-01	3276	0	6.2112	BRCA
TCGA-CH-5794-01	882	0	6.4476	PRAD
TCGA-CK-5912-01	1493	0	5.8792	COAD
TCGA-DK-A3WW-01	633	0	4.847	BLCA
TCGA-DB-5277-01	1156	1	6.2415	LGG
TCGA-DX-A3UC-01	176	1	5.5145	SARC
TCGA-C8-A1HK-01	366	0	5.8349	BRCA
TCGA-GL-A59R-01	378	0	5.1277	KIRP
TCGA-63-A5MG-01	2148	0	5.0867	LUSC
TCGA-G9-7525-01	994	0	5.1425	PRAD
TCGA-2G-AAGK-01	713	1	6.4808	TGCT
TCGA-43-7657-01	236	0	4.796	LUSC
TCGA-IC-A6RE-01	234	0	5.0905	ESCA
TCGA-29-1770-01	377	1	4.6623	OV
TCGA-CR-7402-01	911	0	5.881	HNSC
TCGA-39-5035-01	2080	0	4.5129	LUSC
TCGA-EM-A3O3-01	441	0	4.7431	THCA
TCGA-HT-A615-01	515	0	4.86	LGG
TCGA-DX-AB30-01	504	1	5.9177	SARC
TCGA-EL-A3GV-01	1532	0	6.3127	THCA
TCGA-94-A4VJ-01	430	0	5.3768	LUSC
TCGA-HU-A4H8-01	354	1	6.068	STAD
TCGA-DV-5567-01	2004	1	5.8914	KIRC
TCGA-36-1576-01	817	1	5.1768	OV
TCGA-AR-A0TR-01	160	0	6.8334	BRCA
TCGA-24-2036-01	914	1	6.2702	OV
TCGA-DJ-A1QL-01	535	0	5.6996	THCA
TCGA-P4-A5EA-01	44	1	3.6635	KIRP
TCGA-2W-A8YY-01	533	0	5.9255	CESC
TCGA-OY-A56P-01	794	1	6.7234	OV
TCGA-21-A5DI-01	979	0	6.1023	LUSC
TCGA-PQ-A6FI-01	372	0	5.0396	BLCA
TCGA-EA-A411-01	747	0	5.8721	CESC
TCGA-AC-A2B8-01	677	0	6.6191	BRCA
TCGA-BB-4228-01	559	0	5.5053	HNSC
TCGA-C5-A1MN-01	1245	0	5.5053	CESC
TCGA-KC-A4BR-01	1022	1	5.9052	PRAD
TCGA-H6-8124-01	259	1	5.7412	PAAD
TCGA-YL-A9WL-01	740	1	5.4413	PRAD
TCGA-55-6981-01	1379	0	5.2506	LUAD
TCGA-55-7903-01	567	0	5.2529	LUAD
TCGA-62-8394-01	139	0	5.8261	LUAD
TCGA-09-1668-01	1684	0	5.3551	OV
TCGA-63-A5ML-01	1386	0	6.0624	LUSC
TCGA-22-5477-01	511	1	5.6468	LUSC
TCGA-ED-A4XI-01	819	0	4.6854	LIHC
TCGA-BL-A5ZZ-01	242	1	5.1563	BLCA
TCGA-EL-A3T2-01	903	1	6.607	THCA
TCGA-98-A53H-01	618	0	5.3252	LUSC
TCGA-DD-AAW3-01	1633	0	4.4061	LIHC
TCGA-E2-A1LG-01	1523	0	5.645	BRCA
TCGA-58-A46M-01	1072	0	5.3456	LUSC
TCGA-FY-A3BL-01	621	0	5.7858	THCA
TCGA-80-5611-01	2595	0	5.8726	LUAD
TCGA-55-6972-01	1632	0	5.0833	LUAD
TCGA-XK-AAIW-01	1218	0	6.2348	PRAD
TCGA-63-A5MH-01	2026	0	6.3205	LUSC
TCGA-D6-A6EP-01	424	0	3.7259	HNSC
TCGA-CQ-A4CE-01	897	0	4.6972	HNSC
TCGA-EL-A3CU-01	4780	0	5.9702	THCA
TCGA-86-A4D0-01	116	0	5.1027	LUAD
TCGA-KH-A6WC-01	191	0	5.0387	ESCA
TCGA-MQ-A4KX-01	471	1	5.4877	MESO
TCGA-KK-A8I9-01	940	1	5.405	PRAD
TCGA-AH-6549-01	532	0	5.7645	READ
TCGA-97-7941-01	484	0	5.5497	LUAD
TCGA-LN-A5U7-01	535	1	6.1318	ESCA
TCGA-BD-A3ER-01	226	1	3.8105	LIHC
TCGA-CJ-5671-01	3987	0	5.2601	KIRC
TCGA-AC-A3W7-01	471	0	6.0246	BRCA
TCGA-WB-A81A-01	735	0	5.243	PCPG
TCGA-E2-A1LK-01	155	1	5.1954	BRCA
TCGA-91-6840-01	372	0	5.8795	LUAD
TCGA-EA-A410-01	803	0	5.4549	CESC
TCGA-DD-AAVY-01	1970	0	4.842	LIHC
TCGA-09-2051-01	583	1	5.4693	OV
TCGA-HC-7819-01	543	0	6.5799	PRAD
TCGA-ET-A39S-01	1676	0	5.8743	THCA
TCGA-CE-A482-01	325	0	5.905	THCA
TCGA-VS-A952-01	1778	0	5.8615	CESC
TCGA-DK-A1AG-01	475	0	4.8156	BLCA
TCGA-BH-A0HB-01	806	0	5.5176	BRCA
TCGA-D7-6528-01	463	0	4.9241	STAD
TCGA-C8-A3M7-01	1034	1	5.4764	BRCA
TCGA-KO-8409-01	3180	0	2.496	KICH
TCGA-2Y-A9H6-01	357	0	4.0549	LIHC
TCGA-QH-A6XC-01	438	1	5.2906	LGG
TCGA-WB-A815-01	1630	0	5.1547	PCPG
TCGA-D8-A1Y3-01	430	0	4.7861	BRCA
TCGA-CQ-7063-01	1160	1	5.5916	HNSC
TCGA-QQ-A5V9-01	405	1	4.7746	SARC
TCGA-A8-A07C-01	1034	0	6.3879	BRCA
TCGA-W4-A7U3-01	149	0	5.9718	TGCT
TCGA-BJ-A0YZ-01	754	0	5.523	THCA
TCGA-93-8067-01	186	0	6.0661	LUAD
TCGA-E3-A3E1-01	2449	0	5.7385	THCA
TCGA-A8-A06U-01	883	0	5.7664	BRCA
TCGA-GI-A2C9-01	3342	0	5.3009	BRCA
TCGA-FU-A3YQ-01	861	0	5.4864	CESC
TCGA-DB-A64L-01	724	1	4.8445	LGG
TCGA-J4-A83J-01	696	0	6.015	PRAD
TCGA-TM-A84I-01	854	0	6.3218	LGG
TCGA-EY-A1GO-01	517	1	4.8028	UCEC
TCGA-34-2596-01	80	0	5.5367	LUSC
TCGA-B6-A0X0-01	3945	0	6.029	BRCA
TCGA-DK-A3IT-01	648	0	5.2308	BLCA
TCGA-3P-A9WA-01	420	0	5.9679	OV
TCGA-A4-8515-01	709	0	5.3813	KIRP
TCGA-EM-A2OV-01	674	0	5.4732	THCA
TCGA-M9-A5M8-01	1007	0	6.1809	ESCA
TCGA-25-2400-01	577	1	6.8222	OV
TCGA-24-1842-01	253	0	5.986	OV
TCGA-KC-A7FA-01	598	0	5.7477	PRAD
TCGA-EM-A1YC-01	2391	0	4.5838	THCA
TCGA-2J-AAB1-01	66	0	5.1899	PAAD
TCGA-YL-A8SJ-01	752	1	5.765	PRAD
TCGA-EJ-5530-01	1832	0	6.616	PRAD
TCGA-XF-AAMR-01	2790	0	5.769	BLCA
TCGA-PG-A914-01	687	0	5.7973	UCEC
TCGA-WS-AB45-01	2130	0	5.9127	COAD
TCGA-BA-5556-01	725	0	5.5901	HNSC
TCGA-P4-A5E6-01	3035	0	4.0331	KIRP
TCGA-WY-A858-01	1337	0	4.5964	LGG
TCGA-2Z-A9JS-01	492	0	5.2788	KIRP
TCGA-85-A5B5-01	111	0	4.6702	LUSC
TCGA-CV-A6JE-01	1075	0	4.1294	HNSC
TCGA-Z4-A8JB-01	133	0	5.6562	SARC
TCGA-BR-6710-01	273	0	4.1772	STAD
TCGA-QR-A6ZZ-01	48	0	4.8679	PCPG
TCGA-A8-A06Q-01	31	0	5.9663	BRCA
TCGA-2G-AAFH-01	1375	0	5.804	TGCT
TCGA-FK-A3SH-01	1463	0	5.0566	THCA
TCGA-DS-A1OB-01	652	1	4.9256	CESC
TCGA-VS-A959-01	1561	0	5.6017	CESC
TCGA-HQ-A5NE-01	211	1	5.5438	BLCA
TCGA-B6-A0RO-01	4929	0	5.4377	BRCA
TCGA-E9-A1NA-01	1112	0	5.5668	BRCA
TCGA-W2-A7H5-01	611	0	4.7099	PCPG
TCGA-CQ-6220-01	985	0	4.8992	HNSC
TCGA-BH-A0DZ-01	495	0	5.3424	BRCA
TCGA-AD-6548-01	650	0	5.6702	COAD
TCGA-24-1556-01	539	1	6.094	OV
TCGA-ZH-A8Y2-01	198	1	5.8637	CHOL
TCGA-E7-A541-01	778	0	5.0769	BLCA
TCGA-ED-A66X-01	124	1	4.4061	LIHC
TCGA-QR-A6GZ-01	928	0	4.4496	PCPG
TCGA-2G-AAGS-01	4816	0	6.2631	TGCT
TCGA-13-0766-01	628	1	2.8055	OV
TCGA-AQ-A54O-01	1001	0	4.5255	BRCA
TCGA-FK-A3SD-01	32	0	4.9883	THCA
TCGA-EJ-8470-01	1159	0	6.8039	PRAD
TCGA-S7-A7X2-01	736	0	4.4667	PCPG
TCGA-HU-A4H4-01	725	0	5.3165	STAD
TCGA-BR-8058-01	1133	0	5.9248	STAD
TCGA-85-6798-01	180	1	5.0501	LUSC
TCGA-EJ-5510-01	1887	0	6.3402	PRAD
TCGA-AA-3509-01	1915	0	4.4128	COAD
TCGA-XF-AAN5-01	2293	0	5.235	BLCA
TCGA-A5-A1OH-01	1105	0	5.3523	UCEC
TCGA-E7-A97P-01	437	0	5.5626	BLCA
TCGA-RW-A7CZ-01	422	0	4.918	PCPG
TCGA-BH-A0WA-01	701	0	6.2869	BRCA
TCGA-EL-A3ZO-01	2211	0	4.964	THCA
TCGA-DD-AACH-01	83	1	5.4286	LIHC
TCGA-WB-A81I-01	679	0	5.076	PCPG
TCGA-44-A479-01	486	0	5.0409	LUAD
TCGA-55-8087-01	462	0	6.4206	LUAD
TCGA-CE-A481-01	346	0	5.6682	THCA
TCGA-BH-AB28-01	287	0	6.6548	BRCA
TCGA-A8-A09N-01	31	0	6.5126	BRCA
TCGA-NA-A4QW-01	2457	0	5.6044	UCS
TCGA-E2-A15A-01	710	0	6.037	BRCA
TCGA-RW-A67Y-01	216	0	5.81	PCPG
TCGA-GC-A3RD-01	428	0	6.0962	BLCA
TCGA-EM-A3O8-01	381	0	6.0142	THCA
TCGA-DJ-A3UR-01	1105	0	6.1383	THCA
TCGA-E9-A2JT-01	288	0	6.1585	BRCA
TCGA-MP-A4SW-01	1778	0	5.0423	LUAD
TCGA-BH-A0HQ-01	1121	0	6.1373	BRCA
TCGA-BJ-A4O8-01	591	0	5.5895	THCA
TCGA-DX-A3LT-01	568	1	4.9137	SARC
TCGA-90-A59Q-01	274	1	4.7709	LUSC
TCGA-24-1423-01	190	0	5.5799	OV
TCGA-66-2783-01	759	0	5.4696	LUSC
TCGA-IF-A4AJ-01	560	1	6.0483	SARC
TCGA-HC-7748-01	792	0	6.8377	PRAD
TCGA-E2-A1L6-01	1648	0	6.2095	BRCA
TCGA-DX-A8BH-01	272	1	5.1157	SARC
TCGA-EY-A1GL-01	1014	0	4.8269	UCEC
TCGA-OR-A5JF-01	2015	0	4.1595	ACC
TCGA-KC-A7FE-01	352	0	5.8043	PRAD
TCGA-13-0920-01	297	1	5.2895	OV
TCGA-CQ-6229-01	1179	0	5.295	HNSC
TCGA-HE-A5NH-01	791	0	5.5021	KIRP
TCGA-SX-A7SN-01	578	0	4.499	KIRP
TCGA-XE-AAOF-01	1268	0	5.6314	TGCT
TCGA-D8-A73X-01	767	0	6.0453	BRCA
TCGA-GV-A3JX-01	581	0	5.9633	BLCA
TCGA-MX-A663-01	218	1	5.7976	STAD
TCGA-29-1702-01	286	1	6.6575	OV
TCGA-DB-A75P-01	492	0	5.0009	LGG
TCGA-EJ-A8FU-01	138	0	6.2897	PRAD
TCGA-S2-AA1A-01	513	0	4.706	LUAD
TCGA-RW-A68B-01	727	0	4.7565	PCPG
TCGA-KO-8405-01	3056	0	3.9041	KICH
TCGA-55-8511-01	460	1	5.3985	LUAD
TCGA-FY-A3TY-01	709	0	5.8311	THCA
TCGA-FG-6691-01	913	1	6.11	LGG
TCGA-A7-A2KD-01	679	0	6.4436	BRCA
TCGA-BA-A6DI-01	266	1	5.3445	HNSC
TCGA-DD-A1EE-01	44	1	5.1425	LIHC
TCGA-77-A5GH-01	1182	0	5.7339	LUSC
TCGA-4Z-AA83-01	2024	0	4.7448	BLCA
TCGA-34-8454-01	1180	0	5.8058	LUSC
TCGA-AR-A252-01	2838	0	6.0788	BRCA
TCGA-EL-A3H8-01	4577	0	6.1119	THCA
TCGA-E8-A414-01	958	0	6.1098	THCA
TCGA-63-7021-01	2142	0	5.1256	LUSC
TCGA-23-1114-01	634	1	6.0246	OV
TCGA-85-7698-01	650	1	5.6882	LUSC
TCGA-MA-AA3Z-01	595	0	5.7085	CESC
TCGA-SO-A8JP-01	540	0	5.4446	TGCT
TCGA-IB-AAUT-01	287	0	4.9727	PAAD
TCGA-AR-A24L-01	1414	1	6.0945	BRCA
TCGA-D7-8576-01	204	1	5.4618	STAD
TCGA-BR-8368-01	131	0	6.0505	STAD
TCGA-EJ-AB20-01	131	0	4.6335	PRAD
TCGA-96-A4JK-01	589	0	5.4148	LUSC
TCGA-HC-7736-01	1103	0	7.1756	PRAD
TCGA-55-8092-01	127	1	5.1708	LUAD
TCGA-CR-7383-01	454	1	5.1623	HNSC
TCGA-AK-3427-01	3583	0	2.0912	KIRC
TCGA-66-2794-01	1645	0	4.7203	LUSC
TCGA-EL-A4KI-01	265	1	4.2736	THCA
TCGA-RW-A68F-01	1354	0	4.7263	PCPG
TCGA-BH-A18V-01	1556	0	6.1987	BRCA
TCGA-13-0727-01	253	1	3.4318	OV
TCGA-56-7222-01	427	1	5.641	LUSC
TCGA-B6-A0WY-01	2011	1	5.9484	BRCA
TCGA-L9-A50W-01	389	1	5.5179	LUAD
TCGA-EW-A423-01	533	0	5.1351	BRCA
TCGA-FE-A23A-01	2489	0	4.8033	THCA
TCGA-22-5482-01	357	0	5.2017	LUSC
TCGA-DD-AACW-01	1424	0	4.3611	LIHC
TCGA-24-1435-01	505	1	5.8151	OV
TCGA-44-7661-01	335	1	5.8917	LUAD
TCGA-MH-A55W-01	1043	0	4.7291	KIRP
TCGA-DX-A7EM-01	1892	0	6.4502	SARC
TCGA-CE-A485-01	385	0	5.9067	THCA
TCGA-VQ-A8P3-01	1132	0	4.9463	STAD
TCGA-C8-A12X-01	385	0	4.701	BRCA
TCGA-KN-8432-01	76	0	5.0867	KICH
TCGA-V1-A8WN-01	924	0	6.5975	PRAD
TCGA-E9-A5UO-01	785	0	5.6994	BRCA
TCGA-DJ-A3VJ-01	1108	0	5.5129	THCA
TCGA-BH-A18U-01	1563	0	5.7282	BRCA
TCGA-EM-A4FR-01	655	0	4.085	THCA
TCGA-BH-A0C0-01	1270	0	5.9816	BRCA
TCGA-A8-A09I-01	1371	0	5.7685	BRCA
TCGA-KO-8417-01	2815	0	4.8842	KICH
TCGA-E9-A22D-01	1248	0	5.7391	BRCA
TCGA-E2-A1LE-01	361	1	5.3565	BRCA
TCGA-E2-A15F-01	658	0	6.2863	BRCA
TCGA-77-A5GB-01	937	0	5.5426	LUSC
TCGA-B0-5110-01	2009	0	6.0888	KIRC
TCGA-A5-A2K4-01	528	1	5.5081	UCEC
TCGA-AJ-A2QM-01	894	0	6.083	UCEC
TCGA-AJ-A3BD-01	1039	0	4.0688	UCEC
TCGA-60-2712-01	274	0	4.7302	LUSC
TCGA-D8-A27L-01	499	0	6.5762	BRCA
TCGA-05-4426-01	457	1	5.5826	LUAD
TCGA-CG-4444-01	1431	0	5.7093	STAD
TCGA-KD-A5QU-01	1060	1	5.8667	SARC
TCGA-KO-8413-01	3038	0	4.5361	KICH
TCGA-E6-A2P9-01	1386	0	5.7063	UCEC
TCGA-64-5815-01	866	0	5.2679	LUAD
TCGA-C8-A12O-01	385	0	6.0866	BRCA
TCGA-SC-A6LN-01	414	0	4.3133	MESO
TCGA-33-4532-01	3924	0	5.3516	LUSC
TCGA-13-1505-01	1561	1	5.5874	OV
TCGA-XE-AAO4-01	367	0	5.1823	TGCT
TCGA-S7-A7WM-01	1112	0	4.8963	PCPG
TCGA-85-A511-01	390	1	5.1367	LUSC
TCGA-EJ-A7NJ-01	197	0	6.5339	PRAD
TCGA-EJ-A65E-01	417	0	6.3752	PRAD
TCGA-F7-8489-01	658	0	5.3565	HNSC
TCGA-D8-A1XG-01	448	0	5.8518	BRCA
TCGA-55-8301-01	238	1	5.0661	LUAD
TCGA-DD-AACC-01	537	1	3.4451	LIHC
TCGA-UZ-A9Q1-01	1562	0	4.8294	KIRP
TCGA-C8-A8HQ-01	380	0	5.6482	BRCA
TCGA-DB-A64S-01	835	0	5.2138	LGG
TCGA-44-A4SU-01	260	1	5.2426	LUAD
TCGA-VS-A9UR-01	675	1	5.9255	CESC
TCGA-E2-A15M-01	336	0	6.3848	BRCA
TCGA-A4-A5Y0-01	252	0	4.359	KIRP
TCGA-EJ-7785-01	1177	0	7.1591	PRAD
TCGA-G9-A9S4-01	906	0	5.5853	PRAD
TCGA-HI-7170-01	2522	0	5.2107	PRAD
TCGA-ZM-AA0F-01	681	0	3.4464	TGCT
TCGA-HT-A618-01	512	0	5.382	LGG
TCGA-OR-A5LM-01	1858	0	3.8581	ACC
TCGA-WB-A81E-01	887	1	5.0291	PCPG
TCGA-AC-A3TN-01	456	0	5.3013	BRCA
TCGA-DD-A73A-01	728	0	4.2204	LIHC
TCGA-56-8629-01	481	0	5.3639	LUSC
TCGA-A3-A8OW-01	323	0	5.6233	KIRC
TCGA-DJ-A2PN-01	307	0	5.8873	THCA
TCGA-B0-5696-01	1717	1	5.0086	KIRC
TCGA-SA-A6C2-01	296	0	5.8856	PCPG
TCGA-EL-A3GU-01	544	1	5.671	THCA
TCGA-DS-A3LQ-01	699	0	5.365	CESC
TCGA-55-8508-01	617	0	4.8565	LUAD
TCGA-BC-A10S-01	1130	1	4.0313	LIHC
TCGA-DK-A3WY-01	4967	0	5.5075	BLCA
TCGA-B6-A0IC-01	1542	0	6.873	BRCA
TCGA-IQ-A61E-01	1147	0	5.2388	HNSC
TCGA-F2-A44G-01	214	1	5.1006	PAAD
TCGA-G9-7523-01	857	0	5.2743	PRAD
TCGA-5N-A9KM-01	276	1	4.8125	BLCA
TCGA-A2-A0CW-01	3283	0	6.0321	BRCA
TCGA-CN-A499-01	717	0	5.9115	HNSC
TCGA-EJ-7325-01	1070	0	4.4183	PRAD
TCGA-A8-A092-01	942	0	5.9725	BRCA
TCGA-CQ-7067-01	509	0	5.7856	HNSC
TCGA-D8-A1XS-01	496	0	6.4809	BRCA
TCGA-AA-3502-01	1065	0	4.6708	COAD
TCGA-HC-8257-01	726	0	5.8659	PRAD
TCGA-L5-A4OJ-01	639	0	6.1569	ESCA
TCGA-DK-AA6T-01	572	0	5.3187	BLCA
TCGA-HU-A4HB-01	390	1	5.3678	STAD
TCGA-FC-A4JI-01	877	0	5.939	PRAD
TCGA-WK-A8XO-01	105	1	4.9594	SARC
TCGA-BH-A18Q-01	1692	0	6.2852	BRCA
TCGA-AO-A12B-01	2989	0	5.6758	BRCA
TCGA-BR-A4CS-01	45	0	4.2646	STAD
TCGA-AC-A3EH-01	197	0	5.9081	BRCA
TCGA-FF-8042-01	946	0	4.3031	DLBC
TCGA-A3-3367-01	2270	0	5.597	KIRC
TCGA-DJ-A3UM-01	944	0	6.0115	THCA
TCGA-TM-A84H-01	926	0	5.8473	LGG
TCGA-DI-A1BU-01	1195	0	5.3913	UCEC
TCGA-B0-5692-01	3944	0	5.0202	KIRC
TCGA-A7-A26F-01	738	0	6.06827	BRCA
TCGA-AO-A12F-01	1842	0	5.0126	BRCA
TCGA-DD-A114-01	1149	0	5.5711	LIHC
TCGA-CK-5913-01	1561	0	6.0279	COAD
TCGA-GM-A2DF-01	2155	0	4.5161	BRCA
TCGA-HI-7169-01	2684	0	3.6266	PRAD
TCGA-BR-8080-01	292	0	5.4774	STAD
TCGA-F7-A620-01	543	0	4.6456	HNSC
TCGA-5N-A9KI-01	76	0	5.0171	BLCA
TCGA-AC-A2FF-01	2759	0	6.102	BRCA
TCGA-W5-AA30-01	1153	0	5.6038	CHOL
TCGA-FY-A3R9-01	504	0	5.1048	THCA
TCGA-2K-A9WE-01	214	0	4.5614	KIRP
TCGA-61-1917-01	1321	0	4.591	OV
TCGA-AK-3460-01	2508	0	4.9942	KIRC
TCGA-KN-8423-01	788	0	5.0282	KICH
TCGA-DJ-A3UZ-01	1246	0	5.7782	THCA
TCGA-L5-A4OF-01	801	0	6.0575	ESCA
TCGA-C8-A12W-01	385	0	6.1705	BRCA
TCGA-A2-A0YJ-01	559	1	5.1643	BRCA
TCGA-F4-6855-01	1442	0	5.0242	COAD
TCGA-DD-AACO-01	479	1	2.8034	LIHC
TCGA-G3-A3CI-01	180	0	4.0313	LIHC
TCGA-DD-AAEE-01	224	1	4.0858	LIHC
TCGA-24-1549-01	1042	1	5.7753	OV
TCGA-HC-7740-01	717	0	5.77972	PRAD
TCGA-ND-A4WA-01	714	0	5.07	UCS
TCGA-J7-8537-01	220	1	5.4296	KIRP
TCGA-DS-A0VM-01	868	1	5.1859	CESC
TCGA-D8-A1XD-01	522	0	6.7206	BRCA
TCGA-TM-A84L-01	987	1	5.3716	LGG
TCGA-24-2280-01	535	1	5.6577	OV
TCGA-EX-A1H5-01	619	0	6.0642	CESC
TCGA-LN-A9FR-01	373	0	6.2956	ESCA
TCGA-FU-A3EO-01	490	0	3.4398	CESC
TCGA-QG-A5YV-01	1301	0	5.1526	COAD
TCGA-DQ-5625-01	1058	1	5.4337	HNSC
TCGA-77-A5FZ-01	3838	0	5.2706	LUSC
TCGA-DD-A1EB-01	505	1	4.906	LIHC
TCGA-AQ-A1H2-01	475	0	6.3597	BRCA
TCGA-AR-A24O-01	2561	1	6.3934	BRCA
TCGA-24-1418-01	243	0	5.7038	OV
TCGA-B3-3926-01	883	0	5.2146	KIRP
TCGA-DJ-A4V0-01	1081	0	5.597	THCA
TCGA-J8-A3O0-01	1313	0	5.8719	THCA
TCGA-DD-AADB-01	1242	0	4.3862	LIHC
TCGA-DJ-A3UV-01	1466	0	5.8365	THCA
TCGA-ZM-AA0E-01	811	0	4.2243	TGCT
TCGA-VQ-A923-01	61	0	5.7703	STAD
TCGA-ET-A3DS-01	2033	0	5.8985	THCA
TCGA-A8-A0AD-01	1157	0	6.5494	BRCA
TCGA-A7-A3J1-01	343	0	6.517	BRCA
TCGA-A2-A0EQ-01	2426	0	5.6177	BRCA
TCGA-BR-8373-01	450	0	6.6436	STAD
TCGA-DD-AADC-01	101	1	5.1359	LIHC
TCGA-55-6983-01	2823	0	5.4751	LUAD
TCGA-91-6836-01	417	0	5.7653	LUAD
TCGA-38-7271-01	304	1	5.2204	LUAD
TCGA-N5-A4RF-01	1806	0	5.0126	UCS
TCGA-B6-A402-01	1516	1	5.0549	BRCA
TCGA-LD-A7W6-01	404	0	6.2283	BRCA
TCGA-2Y-A9H1-01	321	1	2.1925	LIHC
TCGA-C5-A1BL-01	5271	0	5.7973	CESC
TCGA-Q1-A73S-01	688	0	5.2381	CESC
TCGA-DX-A6YV-01	516	1	5.9871	SARC
TCGA-ET-A3BV-01	1204	1	5.8588	THCA
TCGA-MM-A563-01	591	0	5.1498	KIRC
TCGA-DQ-5630-01	1030	0	4.7698	HNSC
TCGA-M7-A723-01	763	0	4.9388	PRAD
TCGA-CE-A27D-01	374	0	5.618	THCA
TCGA-A6-6140-01	734	0	4.943	COAD
TCGA-EL-A4JW-01	1056	0	5.4845	THCA
TCGA-B8-4621-01	788	0	4.7383	KIRC
TCGA-73-4658-01	1600	0	5.3256	LUAD
TCGA-A8-A08B-01	1156	0	5.6085	BRCA
TCGA-77-A5G7-01	180	0	5.2242	LUSC
TCGA-ZP-A9CY-01	782	0	4.652	LIHC
TCGA-D8-A1XK-01	441	0	6.3792	BRCA
TCGA-3C-AAAU-01	1808	1	6.5084	BRCA
TCGA-86-8076-01	993	0	5.4087	LUAD
TCGA-EY-A210-01	383	0	4.9865	UCEC
TCGA-BH-A0BT-01	2365	0	5.3434	BRCA
TCGA-AO-A03U-01	1793	0	5.682	BRCA
TCGA-DD-AAVP-01	903	1	4.3119	LIHC
TCGA-BR-8362-01	356	1	5.8627	STAD
TCGA-77-8144-01	833	0	5.9704	LUSC
TCGA-BR-A4J8-01	411	0	4.5311	STAD
TCGA-55-6987-01	2137	0	5.0614	LUAD
TCGA-CQ-5325-01	204	1	4.8992	HNSC
TCGA-DJ-A13S-01	265	0	5.4263	THCA
TCGA-FD-A3SP-01	783	0	5.5759	BLCA
TCGA-61-1910-01	1127	0	5.7536	OV
TCGA-77-A5G3-01	4570	0	5.7496	LUSC
TCGA-AR-A1AJ-01	3072	0	6.4021	BRCA
TCGA-MT-A67A-01	914	0	4.3646	HNSC
TCGA-PK-A5H8-01	3623	0	3.7815	ACC
TCGA-CD-A4MG-01	74	1	4.6171	STAD
TCGA-78-7152-01	1202	1	5.7137	LUAD
TCGA-E9-A5UP-01	803	0	5.3937	BRCA
TCGA-AC-A8OS-01	70	0	5.9179	BRCA
TCGA-55-8096-01	566	1	5.3449	LUAD
TCGA-QR-A70U-01	1473	0	4.1103	PCPG
TCGA-D5-5541-01	1701	0	5.3723	COAD
TCGA-BH-A0DT-01	2403	0	6.1962	BRCA
TCGA-LL-A7SZ-01	594	0	3.8531	BRCA
TCGA-B9-7268-01	671	0	5.1563	KIRP
TCGA-RW-A689-01	828	0	4.3119	PCPG
TCGA-HZ-8638-01	151	0	5.432	PAAD
TCGA-85-8584-01	383	0	5.1318	LUSC
TCGA-WB-A818-01	1288	0	4.8881	PCPG
TCGA-LN-A5U6-01	375	0	5.8583	ESCA
TCGA-13-0804-01	329	1	4.3555	OV
TCGA-49-AARO-01	1144	1	5.1619	LUAD
TCGA-2G-AAGX-01	4323	1	6.4673	TGCT
TCGA-AD-6901-01	468	1	5.1375	COAD
TCGA-44-2655-01	1324	0	5.2211	LUAD
TCGA-E2-A14Q-01	1163	0	6.1445	BRCA
TCGA-ES-A2HS-01	688	0	2.4117	LIHC
TCGA-DK-A3IM-01	201	1	6.1373	BLCA
TCGA-A2-A1FZ-01	683	0	6.7347	BRCA
TCGA-DO-A1K0-01	577	1	6.4012	THCA
TCGA-G9-6384-01	765	0	6.8034	PRAD
TCGA-AH-6547-01	76	0	5.251	READ
TCGA-OL-A5D6-01	1104	0	5.5333	BRCA
TCGA-39-5011-01	565	1	4.9631	LUSC
TCGA-2G-AAG8-01	2289	0	5.4192	TGCT
TCGA-21-5786-01	817	1	4.8949	LUSC
TCGA-BH-A0B9-01	1572	0	5.5223	BRCA
TCGA-73-4668-01	236	1	5.291	LUAD
TCGA-OR-A5K1-01	826	1	4.0816	ACC
TCGA-2Z-A9JJ-01	1213	0	5.6668	KIRP
TCGA-AR-A1AQ-01	3021	0	5.0635	BRCA
TCGA-24-0982-01	153	1	4.656	OV
TCGA-EM-A3O6-01	458	0	5.1094	THCA
TCGA-91-6831-01	310	0	5.9416	LUAD
TCGA-E8-A438-01	1019	0	4.8625	THCA
TCGA-IN-A6RI-01	559	0	5.1404	STAD
TCGA-Y8-A896-01	567	0	5.1035	KIRP
TCGA-L9-A444-01	307	0	4.6543	LUAD
TCGA-G3-A7M9-01	56	0	5.441	LIHC
TCGA-EL-A3CX-01	3243	0	5.5085	THCA
TCGA-5C-A9VG-01	328	0	5.1926	LIHC
TCGA-EJ-A7NN-01	197	1	6.1336	PRAD
TCGA-IB-7652-01	1116	0	5.6988	PAAD
TCGA-E9-A226-01	790	1	6.6823	BRCA
TCGA-HM-A3JK-01	632	0	5.5889	CESC
TCGA-E9-A1NF-01	90	1	5.4903	BRCA
TCGA-36-1581-01	702	1	5.7719	OV
TCGA-HU-8608-01	277	1	6.588	STAD
TCGA-BC-A8YO-01	220	1	5.7822	LIHC
TCGA-HE-A5NF-01	2582	0	4.506	KIRP
TCGA-2G-AAF1-01	1403	0	6.1373	TGCT
TCGA-BH-A0DL-01	2381	0	6.1777	BRCA
TCGA-A2-A4S1-01	820	0	5.3737	BRCA
TCGA-44-6775-01	684	1	5.58839	LUAD
TCGA-QR-A6GW-01	491	0	4.6101	PCPG
TCGA-ZG-A9ND-01	410	0	6.2081	PRAD
TCGA-HZ-8637-01	517	0	5.3107	PAAD
TCGA-DK-A6B6-01	1115	0	4.7394	BLCA
TCGA-75-7025-01	1481	1	5.5598	LUAD
TCGA-HU-A4H6-01	644	0	4.5778	STAD
TCGA-E2-A1B0-01	1631	0	6.1561	BRCA
TCGA-RD-A7C1-01	438	1	4.6212	STAD
TCGA-C8-A26W-01	381	0	6.2852	BRCA
TCGA-EJ-A8FS-01	216	1	6.1639	PRAD
TCGA-FK-A3SE-01	670	0	5.863	THCA
TCGA-HZ-7923-01	314	0	5.5037	PAAD
TCGA-RD-A7BW-01	156	0	5.1198	STAD
TCGA-56-8309-01	428	0	5.7882	LUSC
TCGA-85-8352-01	128	1	5.2369	LUSC
TCGA-77-8139-01	3166	0	5.9418	LUSC
TCGA-HU-A4H2-01	394	0	4.861	STAD
TCGA-D8-A1JH-01	426	0	6.397	BRCA
TCGA-JV-A5VE-01	499	0	5.6311	SARC
TCGA-AO-A12D-01	2515	0	5.4357	BRCA
TCGA-EJ-7781-01	1073	0	7.1231	PRAD
TCGA-AC-A2FM-01	780	1	6.0953	BRCA
TCGA-CQ-A4C6-01	1353	0	5.5295	HNSC
TCGA-FU-A3HZ-01	1103	0	5.7624	CESC
TCGA-GS-A9TQ-01	982	0	5.2739	DLBC
TCGA-EA-A78R-01	410	0	4.5614	CESC
TCGA-EL-A3T8-01	3269	0	6.0642	THCA
TCGA-S9-A6U5-01	992	0	4.7016	LGG
TCGA-XY-A8S2-01	672	0	7.0036	TGCT
TCGA-DK-A3IQ-01	250	1	5.195	BLCA
TCGA-JW-A5VG-01	834	0	5.446	CESC
TCGA-SP-A6QJ-01	472	0	3.9022	PCPG
TCGA-E9-A3Q9-01	1001	0	4.9887	BRCA
TCGA-DJ-A2Q7-01	1068	0	6.042	THCA
TCGA-UZ-A9PJ-01	797	0	5.3356	KIRP
TCGA-AN-A0AL-01	227	0	5.3548	BRCA
TCGA-EM-A3ST-01	966	1	4.4054	THCA
TCGA-DX-A8BK-01	1885	0	4.1277	SARC
TCGA-B6-A0WW-01	447	1	5.5641	BRCA
TCGA-OL-A5RZ-01	679	0	4.656	BRCA
TCGA-85-7710-01	42	0	6.4177	LUSC
TCGA-D8-A1JL-01	611	0	6.3958	BRCA
TCGA-DX-AB35-01	284	1	5.7052	SARC
TCGA-AK-3440-01	2865	0	4.3765	KIRC
TCGA-22-4595-01	250	1	5.6548	LUSC
TCGA-56-5898-01	555	0	5.314	LUSC
TCGA-AR-A1AV-01	1864	0	6.9253	BRCA
TCGA-KK-A8ID-01	2107	0	5.9134	PRAD
TCGA-SX-A71S-01	1504	0	5.7434	KIRP
TCGA-39-5034-01	352	1	5.2638	LUSC
TCGA-CV-6953-01	1521	1	5.2483	HNSC
TCGA-4Z-AA7Y-01	1522	0	5.5934	BLCA
TCGA-2Z-A9JE-01	1728	0	4.6212	KIRP
TCGA-D8-A1JC-01	480	0	6.0483	BRCA
TCGA-20-0991-01	797	0	4.2001	OV
TCGA-EW-A1OW-01	694	0	6.5511	BRCA
TCGA-58-A46K-01	735	1	5.6259	LUSC
TCGA-DD-AAEH-01	644	1	3.9175	LIHC
TCGA-B6-A2IU-01	5176	0	6.4321	BRCA
TCGA-XK-AAIR-01	972	0	6.1173	PRAD
TCGA-91-7771-01	492	0	5.5361	LUAD
TCGA-C8-A137-01	136	1	5.8463	BRCA
TCGA-DJ-A2PR-01	835	0	6.2277	THCA
TCGA-29-2414-01	552	1	5.0041	OV
TCGA-55-6984-01	724	1	5.2468	LUAD
TCGA-44-3918-01	511	1	3.78251	LUAD
TCGA-C8-A1HN-01	394	0	6.1243	BRCA
TCGA-DX-AB3B-01	1548	0	6.0981	SARC
TCGA-CD-A489-01	277	1	4.8253	STAD
TCGA-E2-A1L8-01	2240	0	5.3948	BRCA
TCGA-IB-AAUU-01	245	0	5.1815	PAAD
TCGA-09-1665-01	468	1	3.8208	OV
TCGA-V1-A9Z9-01	540	0	5.8359	PRAD
TCGA-GC-A3WC-01	540	0	5.7806	BLCA
TCGA-XE-A8H4-01	559	0	5.8194	TGCT
TCGA-DX-A8BJ-01	284	0	4.6832	SARC
TCGA-DD-A3A3-01	535	0	2.6556	LIHC
TCGA-A7-A26J-01	627	0	5.36681	BRCA
TCGA-85-A4PA-01	741	0	5.6857	LUSC
TCGA-98-8023-01	649	0	5.0811	LUSC
TCGA-BH-A0E7-01	1363	0	6.643	BRCA
TCGA-EJ-A8FP-01	117	1	5.9626	PRAD
TCGA-CC-A9FW-01	153	1	4.3442	LIHC
TCGA-RB-A7B8-01	449	1	4.9598	PAAD
TCGA-TT-A6YP-01	1292	0	5.3653	PCPG
TCGA-EJ-8474-01	766	0	5.811	PRAD
TCGA-VS-A958-01	1525	0	5.322	CESC
TCGA-BR-A4QI-01	383	1	4.9084	STAD
TCGA-69-7980-01	411	0	6.0711	LUAD
TCGA-J4-A67S-01	708	1	5.2638	PRAD
TCGA-77-7465-01	990	0	4.6288	LUSC
TCGA-GS-A9TU-01	3897	0	6.1715	DLBC
TCGA-HT-7606-01	526	0	6.2619	LGG
TCGA-DJ-A2PV-01	973	0	6.4174	THCA
TCGA-4Z-AA7M-01	495	0	5.4407	BLCA
TCGA-EJ-A46I-01	668	0	5.9535	PRAD
TCGA-QU-A6IM-01	1247	0	3.8551	PRAD
TCGA-ZF-AA53-01	1761	0	4.2017	BLCA
TCGA-CF-A9FF-01	361	0	3.9166	BLCA
TCGA-DJ-A3VK-01	753	0	5.5982	THCA
TCGA-AJ-A2QO-01	1045	0	5.5955	UCEC
TCGA-AJ-A3NG-01	475	0	6.3761	UCEC
TCGA-HJ-7597-01	231	1	6.1148	STAD
TCGA-D8-A73U-01	492	0	5.3841	BRCA
TCGA-EL-A4KD-01	1326	0	5.2499	THCA
TCGA-D8-A27N-01	519	0	6.04	BRCA
TCGA-G7-A8LE-01	1447	1	5.5123	KIRP
TCGA-FE-A238-01	431	1	5.7461	THCA
TCGA-LL-A8F5-01	596	0	3.9626	BRCA
TCGA-DQ-7595-01	1190	0	6.0751	HNSC
TCGA-LN-A7HW-01	97	1	5.6221	ESCA
TCGA-22-5472-01	746	1	5.9186	LUSC
TCGA-XJ-A9DK-01	275	0	6.1681	PRAD
TCGA-CV-5973-01	2641	0	4.0287	HNSC
TCGA-KS-A4I7-01	987	0	5.5227	THCA
TCGA-FJ-A3Z9-01	385	0	4.4536	BLCA
TCGA-C8-A8HP-01	396	0	5.0126	BRCA
TCGA-CN-5358-01	145	1	5.6932	HNSC
TCGA-BH-A6R8-01	293	0	5.4383	BRCA
TCGA-XF-AAN4-01	823	0	5.605	BLCA
TCGA-CE-A13K-01	385	0	5.7703	THCA
TCGA-50-5939-01	460	0	5.9681	LUAD
TCGA-OL-A5RY-01	752	0	5.341	BRCA
TCGA-SB-A6J6-01	413	0	5.8066	TGCT
TCGA-XF-A8HB-01	1370	0	5.1027	BLCA
TCGA-20-1686-01	89	0	3.838	OV
TCGA-FC-A66V-01	524	0	5.0691	PRAD
TCGA-OL-A66I-01	714	0	4.8238	BRCA
TCGA-VS-A8EL-01	1992	0	4.905	CESC
TCGA-FD-A5C1-01	1792	0	4.2518	BLCA
TCGA-FE-A233-01	567	1	6.1277	THCA
TCGA-YA-A8S7-01	398	1	4.7399	LIHC
TCGA-A4-7287-01	234	1	5.4148	KIRP
TCGA-G4-6310-01	1935	0	5.2157	COAD
TCGA-HT-7858-01	1540	0	5.6764	LGG
TCGA-2G-AAFV-01	1389	0	6.2741	TGCT
TCGA-46-3765-01	405	0	5.1926	LUSC
TCGA-A7-A26E-01	954	0	5.55441	BRCA
TCGA-AO-A03N-01	1645	1	4.1384	BRCA
TCGA-MP-A5C7-01	2248	0	6.0005	LUAD
TCGA-OR-A5LT-01	549	0	4.0765	ACC
TCGA-ZP-A9D4-01	395	0	4.7549	LIHC
TCGA-BH-A42T-01	320	0	5.2161	BRCA
TCGA-44-5645-01	852	0	5.28369	LUAD
TCGA-BH-A0HO-01	76	0	5.9163	BRCA
TCGA-WB-A81G-01	1179	0	4.735	PCPG
[truncated: 2,773 more rows]
