# Supplementary material for: Pan-cancer and single-cell analysis reveal THRAP3 as a prognostic and immunological biomarker for multiple cancer types
Source: Front Genet. 2024 Jan 25;15:1277541. doi: 10.3389/fgene.2024.1277541 (PMC10850301; doi:10.3389/fgene.2024.1277541)
Supplement: Supplementary file 1 [file DataSheet1.ZIP › Raw_data/OS_THRAP3.xlsx]

## Sheet: Sheet1
id	futime	fustat	THRAP3	CancerType
TCGA-19-1787-01	385	1	5.5336	GBM
TCGA-S9-A7J2-01	62	0	5.0273	LGG
TCGA-EK-A2RE-01	57	0	5.5135	CESC
TCGA-44-6778-01	1864	0	6.0117	LUAD
TCGA-AB-2863-03	31	1	6.7774	LAML
TCGA-C8-A1HL-01	317	0	5.0926	BRCA
TCGA-EW-A2FS-01	1604	0	4.837	BRCA
TCGA-IR-A3L7-01	4483	0	6.1075	CESC
TCGA-05-4420-01	912	0	4.8187	LUAD
TCGA-R6-A8WC-01	70	0	6.2087	ESCA
TCGA-DX-A3U8-01	138	1	5.2899	SARC
TCGA-GL-8500-01	841	0	4.284	KIRP
TCGA-EJ-7125-01	2850	0	6.4689	PRAD
TCGA-IN-7808-01	105	1	5.0427	STAD
TCGA-L5-A4OH-01	992	0	5.753	ESCA
TCGA-B9-A8YH-01	532	0	5.1728	KIRP
TCGA-E1-A7YI-01	111	1	6.2371	LGG
TCGA-PC-A5DM-01	193	1	5.275	SARC
TCGA-BR-A4QL-01	491	1	4.1867	STAD
TCGA-CH-5751-01	1065	0	6.4301	PRAD
TCGA-A2-A3XX-01	1439	1	5.5693	BRCA
TCGA-DQ-5624-01	1778	0	5.1704	HNSC
TCGA-KK-A7B3-01	899	0	5.765	PRAD
TCGA-DQ-7591-01	622	0	6.2987	HNSC
TCGA-06-5412-01	138	1	4.8167	GBM
TCGA-BP-4989-01	118	0	4.7804	KIRC
TCGA-EJ-8468-01	2347	0	6.6584	PRAD
TCGA-CZ-5459-01	1683	0	5.0807	KIRC
TCGA-D5-5538-01	1661	1	5.3695	COAD
TCGA-56-8305-01	105	0	5.3434	LUSC
TCGA-4X-A9FA-01	392	0	5.2103	THYM
TCGA-DD-AAW0-01	2015	0	4.2862	LIHC
TCGA-AA-3511-01	212	0	5.2013	COAD
TCGA-Z7-A8R5-01	3287	0	4.7421	BRCA
TCGA-39-5031-01	1841	1	4.9317	LUSC
TCGA-ZG-A8QW-01	94	0	5.599	PRAD
TCGA-DU-7302-01	1834	0	5.4948	LGG
TCGA-DJ-A3UX-01	345	0	5.8289	THCA
TCGA-ZN-A9VQ-01	499	0	6.0108	MESO
TCGA-EI-6512-01	538	0	5.5283	READ
TCGA-J4-A83K-01	328	0	6.195	PRAD
TCGA-EE-A17X-06	907	1	6.5103	SKCM
TCGA-DD-AACA-01	2301	0	4.2995	LIHC
TCGA-D3-A8GD-06	718	0	5.5793	SKCM
TCGA-13-1485-01	629	1	4.7165	OV
TCGA-QG-A5YX-01	1003	0	5.4761	COAD
TCGA-ZG-A9MC-01	455	0	6.0785	PRAD
TCGA-DU-A7TI-01	1183	1	5.703	LGG
TCGA-A3-3335-01	1886	0	4.3965	KIRC
TCGA-BR-8372-01	951	0	5.3013	STAD
TCGA-HC-7742-01	938	0	6.1573	PRAD
TCGA-64-1679-01	2488	0	5.7209	LUAD
TCGA-CV-5976-01	1478	0	5.7366	HNSC
TCGA-25-1315-01	1583	1	6.1522	OV
TCGA-2G-AAFZ-01	1353	0	6.2155	TGCT
TCGA-LN-A4MQ-01	375	0	6.2373	ESCA
TCGA-CV-6948-01	1289	1	5.6594	HNSC
TCGA-K7-AAU7-01	359	0	5.0108	LIHC
TCGA-CJ-6028-01	1625	1	5.3576	KIRC
TCGA-B6-A0RL-01	2469	1	6.0023	BRCA
TCGA-CZ-5456-01	2422	0	4.9208	KIRC
TCGA-EL-A3D0-01	4254	0	6.0997	THCA
TCGA-EM-A22Q-01	433	0	3.5161	THCA
TCGA-49-6744-01	1683	0	5.5417	LUAD
TCGA-L5-A4ON-01	558	1	5.7206	ESCA
TCGA-FS-A1ZF-06	470	1	5.5392	SKCM
TCGA-ZN-A9VU-01	977	0	6.213	MESO
TCGA-Q3-A5QY-01	416	0	4.917	PAAD
TCGA-AJ-A3BI-01	575	0	3.0074	UCEC
TCGA-W2-A7UY-01	450	0	3.1344	PCPG
TCGA-E3-A3E2-01	1922	0	5.5595	THCA
TCGA-FB-A545-01	732	1	5.1799	PAAD
TCGA-G4-6320-01	804	0	4.7198	COAD
TCGA-EB-A41A-01	262	0	5.8428	SKCM
TCGA-55-6982-01	995	1	5.5892	LUAD
TCGA-RC-A7SH-01	468	0	3.8944	LIHC
TCGA-CC-A3MA-01	303	1	5.3363	LIHC
TCGA-RC-A7SB-01	588	0	3.5486	LIHC
TCGA-CM-6164-01	883	0	5.076	COAD
TCGA-ET-A3BW-01	1419	0	6.1924	THCA
TCGA-09-0369-01	1082	1	4.7464	OV
TCGA-E2-A2P6-01	1051	0	5.438	BRCA
TCGA-VD-A8KF-01	40	1	5.8682	UVM
TCGA-EL-A4JZ-01	1856	0	5.4549	THCA
TCGA-M7-A722-01	1060	0	4.3992	PRAD
TCGA-CV-A6K0-01	606	0	5.6375	HNSC
TCGA-24-1419-01	239	0	5.7581	OV
TCGA-S6-A8JY-01	278	0	6.1581	TGCT
TCGA-AO-A1KT-01	541	0	5.4159	BRCA
TCGA-N9-A4Q1-01	2043	1	5.2289	UCS
TCGA-12-5299-01	98	1	4.8939	GBM
TCGA-29-1761-01	528	1	3.9883	OV
TCGA-BJ-A0ZJ-01	1280	0	5.7856	THCA
TCGA-P5-A5EX-01	243	0	4.9098	LGG
TCGA-DJ-A4V2-01	95	0	5.7361	THCA
TCGA-HT-8563-01	860	0	5.9011	LGG
TCGA-J8-A3O2-01	342	0	5.7795	THCA
TCGA-E9-A3HO-01	1158	0	4.8345	BRCA
TCGA-A6-A567-01	1881	1	5.3313	COAD
TCGA-58-A46N-01	910	0	5.3147	LUSC
TCGA-D3-A3ML-06	422	1	5.8332	SKCM
TCGA-CG-4466-01	577	0	5.4317	STAD
TCGA-A3-3383-01	861	0	4.2111	KIRC
TCGA-D8-A1XJ-01	664	0	5.7871	BRCA
TCGA-VT-A80J-01	796	0	5.9165	SARC
TCGA-Q1-A73Q-01	284	0	5.6974	CESC
TCGA-BQ-5880-01	1314	1	4.026	KIRP
TCGA-EE-A2GB-06	1803	0	6.4017	SKCM
TCGA-24-1845-01	116	0	4.4673	OV
TCGA-ZB-A96L-01	1529	0	6.6551	THYM
TCGA-BA-6870-01	451	1	4.8017	HNSC
TCGA-73-4666-01	800	0	5.4347	LUAD
TCGA-MV-A51V-01	410	0	5.0457	BLCA
TCGA-77-A5G6-01	678	1	5.802	LUSC
TCGA-5P-A9K4-01	2184	0	4.8028	KIRP
TCGA-VD-A8KE-01	821	0	5.434	UVM
TCGA-56-A4BX-01	405	0	5.2638	LUSC
TCGA-34-7107-01	34	1	5.4657	LUSC
TCGA-BJ-A290-01	919	0	5.7463	THCA
TCGA-CV-6955-01	334	1	4.9964	HNSC
TCGA-P3-A5Q6-01	480	1	4.4836	HNSC
TCGA-FG-A60K-01	542	0	4.756	LGG
TCGA-D7-A4Z0-01	449	0	5.0339	STAD
TCGA-24-2293-01	506	1	5.9437	OV
TCGA-QK-A64Z-01	641	1	5.8677	HNSC
TCGA-AC-A2FK-01	2650	0	6.4163	BRCA
TCGA-VP-A879-01	728	1	6.2674	PRAD
TCGA-29-A5NZ-01	1088	1	6.6899	OV
TCGA-HC-8265-01	483	0	5.37309	PRAD
TCGA-37-4129-01	242	0	4.8837	LUSC
TCGA-DD-AAVZ-01	1900	0	4.6753	LIHC
TCGA-DJ-A13R-01	565	0	2.9032	THCA
TCGA-E9-A1R4-01	186	0	6.1169	BRCA
TCGA-3U-A98F-01	536	1	5.4973	MESO
TCGA-C5-A1MF-01	1617	0	2.7784	CESC
TCGA-77-8145-01	212	1	5.5934	LUSC
TCGA-LL-A740-01	441	0	5.8706	BRCA
TCGA-F5-6863-01	361	1	5.1736	READ
TCGA-06-2565-01	506	1	5.8706	GBM
TCGA-33-AASD-01	3376	1	5.7913	LUSC
TCGA-ET-A3BS-01	176	0	5.5512	THCA
TCGA-BH-A0BZ-01	2255	0	5.7753	BRCA
TCGA-MN-A4N1-01	827	0	5.1792	LUAD
TCGA-IQ-A61O-01	421	1	4.9289	HNSC
TCGA-92-8063-01	122	0	5.8045	LUSC
TCGA-55-7911-01	537	0	5.4266	LUAD
TCGA-ED-A627-01	423	0	4.7576	LIHC
TCGA-N6-A4VC-01	597	1	5.5886	UCS
TCGA-39-5028-01	52	1	5.0816	LUSC
TCGA-C8-A3M8-01	394	0	6.0633	BRCA
TCGA-BJ-A0ZF-01	1217	0	5.5031	THCA
TCGA-BH-A0BM-01	1876	0	5.3477	BRCA
TCGA-AB-2914-03	792	0	6.4772	LAML
TCGA-ER-A19S-06	1505	0	5.5024	SKCM
TCGA-DM-A0X9-01	3641	0	5.174	COAD
TCGA-AY-A69D-01	543	0	5.4738	COAD
TCGA-AN-A0XW-01	170	0	6.0646	BRCA
TCGA-55-A4DG-01	608	0	5.4838	LUAD
TCGA-RW-A684-01	32	0	3.958	PCPG
TCGA-BJ-A45C-01	243	1	5.632	THCA
TCGA-ET-A2N4-01	81	0	5.8107	THCA
TCGA-58-A46J-01	2589	0	5.6115	LUSC
TCGA-EE-A3AB-06	3733	0	5.0365	SKCM
TCGA-24-1426-01	163	0	4.6059	OV
TCGA-24-1551-01	1579	1	5.1107	OV
TCGA-06-2561-01	537	1	5.4751	GBM
TCGA-KK-A8I5-01	3096	0	5.8565	PRAD
TCGA-IN-8663-01	103	1	6.3849	STAD
TCGA-DD-AAVV-01	2455	0	3.9974	LIHC
TCGA-ZJ-A8QQ-01	2056	0	4.8939	CESC
TCGA-37-4133-01	238	0	3.3869	LUSC
TCGA-77-8146-01	3189	0	5.3111	LUSC
TCGA-2G-AAHN-01	6445	0	5.51	TGCT
TCGA-L9-A5IP-01	58	1	5.4601	LUAD
TCGA-CJ-5672-01	2190	1	5.0184	KIRC
TCGA-73-4662-01	2515	0	5.6685	LUAD
TCGA-3U-A98I-01	860	1	5.8245	MESO
TCGA-CQ-5327-01	1660	0	5.1615	HNSC
TCGA-E2-A1LL-01	1309	0	5.6183	BRCA
TCGA-FD-A3SR-01	602	1	6.272	BLCA
TCGA-KK-A8II-01	3467	1	6.3923	PRAD
TCGA-24-1923-01	690	1	4.95	OV
TCGA-BH-A18K-01	2763	1	5.4964	BRCA
TCGA-BH-A28O-01	1120	0	5.6725	BRCA
TCGA-55-6712-01	171	1	5.796	LUAD
TCGA-XV-AAZW-01	393	1	5.2044	SKCM
TCGA-F2-7276-01	216	1	5.6916	PAAD
TCGA-BJ-A0Z2-01	1514	0	5.9873	THCA
TCGA-DK-A6B0-01	2330	0	4.7159	BLCA
TCGA-97-7553-01	1870	0	5.9064	LUAD
TCGA-ET-A2N0-01	1600	0	4.3031	THCA
TCGA-FB-A7DR-01	353	1	5.3053	PAAD
TCGA-D3-A5GR-06	5424	0	5.1807	SKCM
TCGA-YB-A89D-01	350	0	5.0566	PAAD
TCGA-CH-5752-01	943	0	7.1087	PRAD
TCGA-77-7142-01	2227	0	6.0036	LUSC
TCGA-KS-A4I1-01	812	0	4.4443	THCA
TCGA-60-2719-01	1297	0	6.033	LUSC
TCGA-VR-A8Q7-01	1590	0	5.8885	ESCA
TCGA-A7-A4SC-01	446	0	5.6924	BRCA
TCGA-FD-A5BS-01	1639	0	3.3379	BLCA
TCGA-J7-6720-01	388	0	4.8263	KIRP
TCGA-E9-A24A-01	747	0	6.4821	BRCA
TCGA-49-AARE-01	1229	1	4.9069	LUAD
TCGA-BC-4073-01	849	0	5.466	LIHC
TCGA-AC-A6IV-01	568	0	6.0492	BRCA
TCGA-DK-A1AD-01	3420	0	5.0242	BLCA
TCGA-B6-A400-01	215	0	5.684	BRCA
TCGA-EM-A2OW-01	1227	0	5.3205	THCA
TCGA-XF-AAMQ-01	2177	0	5.5522	BLCA
TCGA-EM-A2OZ-01	1033	0	5.95	THCA
TCGA-WB-A816-01	1254	0	4.5161	PCPG
TCGA-EM-A1CS-01	817	0	6.5424	THCA
TCGA-B0-5075-01	637	1	5.1351	KIRC
TCGA-W3-AA1R-06	3379	1	5.7418	SKCM
TCGA-P3-A6T0-01	578	0	5.9341	HNSC
TCGA-13-0899-01	2012	1	4.4503	OV
TCGA-AY-A8YK-01	573	0	4.9978	COAD
TCGA-QA-A7B7-01	94	0	5.331	LIHC
TCGA-DA-A1IC-06	2071	1	6.0389	SKCM
TCGA-A5-AB3J-01	512	0	5.1903	UCEC
TCGA-50-8460-01	829	0	4.4706	LUAD
TCGA-PG-A917-01	212	0	5.174	UCEC
TCGA-IB-7889-01	481	1	4.7571	PAAD
TCGA-EM-A3SY-01	411	0	4.0037	THCA
TCGA-ZG-A9L1-01	1302	0	6.6456	PRAD
TCGA-CN-5361-01	2120	1	5.479	HNSC
TCGA-AB-2967-03	1035	0	5.9303	LAML
TCGA-EX-A3L1-01	463	0	5.2631	CESC
TCGA-50-5933-01	2393	1	5.8669	LUAD
TCGA-FT-A3EE-01	99	1	5.2392	BLCA
TCGA-IE-A4EH-01	819	0	5.5509	SARC
TCGA-ZB-A96E-01	1819	0	5.8931	THYM
TCGA-43-3394-01	1190	1	4.7474	LUSC
TCGA-ZF-AA4T-01	599	1	5.5552	BLCA
TCGA-MQ-A6BQ-01	2359	0	5.2902	MESO
TCGA-E2-A1LH-01	3247	0	4.0696	BRCA
TCGA-ET-A39P-01	2900	0	5.8548	THCA
TCGA-29-1769-01	699	0	4.3492	OV
TCGA-IB-7890-01	598	1	5.9277	PAAD
TCGA-18-3409-01	3747	0	5.3263	LUSC
TCGA-CJ-4899-01	1528	0	5.9409	KIRC
TCGA-E7-A3X6-01	904	1	5.5525	BLCA
TCGA-5M-AAT4-01	49	1	4.8895	COAD
TCGA-24-1474-01	676	1	6.3325	OV
TCGA-3H-AB3U-01	826	1	5.3562	MESO
TCGA-2H-A9GF-01	784	1	6.3416	ESCA
TCGA-CM-6167-01	456	0	5.5472	COAD
TCGA-CW-5590-01	1075	1	5.3903	KIRC
TCGA-CR-7370-01	105	0	6.0233	HNSC
TCGA-BQ-5888-01	403	0	4.0875	KIRP
TCGA-B6-A0RH-01	6456	1	5.0588	BRCA
TCGA-EL-A3ZG-01	2724	0	5.3449	THCA
TCGA-EL-A3CR-01	233	1	4.6387	THCA
TCGA-A8-A07W-01	304	0	6.2386	BRCA
TCGA-QR-A6GY-01	32	0	5.284	PCPG
TCGA-VD-A8KA-01	1178	0	5.0934	UVM
TCGA-YL-A8HJ-01	1611	0	5.742	PRAD
TCGA-44-6774-01	658	0	5.5441	LUAD
TCGA-GU-A762-01	232	1	5.251	BLCA
TCGA-2Z-A9JK-01	1186	0	4.9364	KIRP
TCGA-CS-5397-01	194	1	6.0407	LGG
TCGA-AX-A3G8-01	36	0	3.6018	UCEC
TCGA-OR-A5K3-01	3465	0	3.1491	ACC
TCGA-AB-2892-03	943	0	6.1402	LAML
TCGA-CZ-4860-01	206	1	4.6809	KIRC
TCGA-BJ-A28S-01	640	0	5.7099	THCA
TCGA-AB-2862-03	1430	0	6.1035	LAML
TCGA-09-2048-01	138	1	4.298	OV
TCGA-E1-5322-01	3978	1	5.9807	LGG
TCGA-73-4670-01	131	0	4.251	LUAD
TCGA-ZG-A9L5-01	908	0	5.8166	PRAD
TCGA-CN-5365-01	351	1	4.7442	HNSC
TCGA-MT-A7BN-01	469	0	3.8471	HNSC
TCGA-AB-2976-03	915	1	6.1823	LAML
TCGA-B0-5700-01	1790	0	4.764	KIRC
TCGA-B0-4847-01	793	1	4.2781	KIRC
TCGA-BF-A5ER-01	327	0	5.2925	SKCM
TCGA-JW-A5VI-01	747	0	5.6088	CESC
TCGA-XK-AAJT-01	1434	0	5.2939	PRAD
TCGA-56-A4BW-01	585	0	5.3045	LUSC
TCGA-56-8308-01	517	0	5.6127	LUSC
TCGA-CV-6956-01	217	1	5.2747	HNSC
TCGA-DQ-5631-01	548	1	6.0762	HNSC
TCGA-85-8353-01	94	1	5.442	LUSC
TCGA-36-1580-01	737	1	5.2032	OV
TCGA-BR-7716-01	1210	0	5.2634	STAD
TCGA-HP-A5N0-01	1147	1	4.0926	LIHC
TCGA-CR-7369-01	1090	1	6.2327	HNSC
TCGA-55-A48Z-01	651	0	4.6623	LUAD
TCGA-HT-8558-01	418	0	5.2736	LGG
TCGA-FD-A43S-01	455	0	4.2095	BLCA
TCGA-5B-A90C-01	1202	0	5.8914	UCEC
TCGA-B6-A0X7-01	1781	1	6.125	BRCA
TCGA-EW-A1P0-01	1251	0	6.1554	BRCA
TCGA-DE-A7U5-01	84	0	5.709	THCA
TCGA-D3-A5GU-06	3808	0	5.6671	SKCM
TCGA-XF-A8HE-01	3817	0	5.7337	BLCA
TCGA-QK-A6IG-01	222	1	4.9208	HNSC
TCGA-22-4604-01	399	1	5.0845	LUSC
TCGA-BT-A42F-01	864	0	4.3562	BLCA
TCGA-61-1900-01	176	0	5.8174	OV
TCGA-Y8-A894-01	567	0	5.7996	KIRP
TCGA-S9-A6U8-01	2988	1	5.6739	LGG
TCGA-DC-5337-01	792	0	4.4771	READ
TCGA-CV-7261-01	1512	0	5.3625	HNSC
TCGA-BJ-A192-01	1349	0	5.6053	THCA
TCGA-KL-8345-01	1665	0	4.7138	KICH
TCGA-BP-4998-01	932	0	5.6471	KIRC
TCGA-ZH-A8Y5-01	1229	0	4.8141	CHOL
TCGA-EL-A3T9-01	174	1	5.4967	THCA
TCGA-OR-A5J2-01	1677	1	5.3096	ACC
TCGA-T2-A6X2-01	987	0	5.3695	HNSC
TCGA-CR-6492-01	479	0	5.3176	HNSC
TCGA-G2-A3IB-01	220	1	5.5034	BLCA
TCGA-EW-A1PC-01	187	0	6.0583	BRCA
TCGA-FK-A3SB-01	125	0	6.3551	THCA
TCGA-CJ-5675-01	3936	0	5.278	KIRC
TCGA-CU-A3KJ-01	562	0	5.9369	BLCA
TCGA-A7-A0CH-01	1079	0	6.2221	BRCA
TCGA-CM-6168-01	395	0	5.8508	COAD
TCGA-QK-A6IF-01	704	0	5.8458	HNSC
TCGA-E9-A2JS-01	904	1	5.406	BRCA
TCGA-EA-A1QT-01	1243	0	5.5955	CESC
TCGA-A2-A1G6-01	501	0	6.0306	BRCA
TCGA-LI-A67I-01	922	0	5.6557	SARC
TCGA-W4-A7U4-01	738	0	6.3662	TGCT
TCGA-EL-A3ZL-01	1895	0	4.9284	THCA
TCGA-XY-A8S3-01	843	0	6.2981	TGCT
TCGA-HT-7854-01	1201	0	5.9713	LGG
TCGA-44-A47A-01	466	0	5.1152	LUAD
TCGA-B6-A0WV-01	2417	1	6.3637	BRCA
TCGA-WB-A81J-01	741	0	5.0623	PCPG
TCGA-2G-AAL5-01	7437	0	6.4416	TGCT
TCGA-HE-7129-01	2492	0	5.6809	KIRP
TCGA-05-4398-01	1431	0	5.3093	LUAD
TCGA-HD-7753-01	866	0	5.4797	HNSC
TCGA-BA-5559-01	2083	1	6.0555	HNSC
TCGA-KK-A59X-01	2535	0	5.4925	PRAD
TCGA-UL-AAZ6-01	518	0	5.3434	BRCA
TCGA-B6-A0RG-01	2082	0	5.9425	BRCA
TCGA-SP-A6QC-01	3491	0	3.6714	PCPG
TCGA-56-7579-01	951	1	5.3338	LUSC
TCGA-67-3773-01	427	0	4.2586	LUAD
TCGA-24-1562-01	1384	1	5.5705	OV
TCGA-FE-A235-01	3571	0	4.8375	THCA
TCGA-EM-A3SU-01	911	0	4.523	THCA
TCGA-HT-7874-01	1130	0	5.4751	LGG
TCGA-77-8007-01	198	1	5.917	LUSC
TCGA-FS-A1ZB-06	1486	1	6.0817	SKCM
TCGA-A7-A0DC-01	906	0	6.36943	BRCA
TCGA-24-2297-01	1699	1	5.8513	OV
TCGA-A2-A0CR-01	3283	0	4.8002	BRCA
TCGA-GM-A2DD-01	2282	0	4.8924	BRCA
TCGA-77-7463-01	1423	1	5.2713	LUSC
TCGA-S9-A6TV-01	571	0	5.802	LGG
TCGA-BH-A6R9-01	160	0	5.5595	BRCA
TCGA-39-5039-01	544	1	4.6083	LUSC
TCGA-UC-A7PG-01	370	1	5.4536	CESC
TCGA-DK-A3IS-01	1529	0	5.2242	BLCA
TCGA-CV-6943-01	602	1	5.3442	HNSC
TCGA-64-5781-01	1559	0	4.7127	LUAD
TCGA-HN-A2OB-01	1900	1	5.9067	BRCA
TCGA-CQ-7068-01	1309	0	5.7714	HNSC
TCGA-VM-A8CD-01	240	1	5.579	LGG
TCGA-97-7552-01	1932	0	5.8291	LUAD
TCGA-UU-A93S-01	116	1	4.5085	BRCA
TCGA-QC-AA9N-01	537	0	5.8261	SARC
TCGA-EM-A2CJ-01	1447	0	5.446	THCA
TCGA-AA-3697-01	2587	0	4.9755	COAD
TCGA-49-AARN-01	1135	1	5.3144	LUAD
TCGA-CV-5444-01	2437	0	5.8228	HNSC
TCGA-AR-A24P-01	84	0	6.4668	BRCA
TCGA-18-5595-01	827	1	6.2689	LUSC
TCGA-SX-A7SM-01	363	1	4.9093	KIRP
TCGA-DJ-A4V5-01	1076	0	5.8146	THCA
TCGA-DD-AAEI-01	1531	0	4.0549	LIHC
TCGA-AZ-4615-01	1002	0	5.2208	COAD
TCGA-06-0132-01	771	1	3.9374	GBM
TCGA-VR-A8EO-01	785	0	6.4118	ESCA
TCGA-HE-A5NK-01	2228	0	3.9261	KIRP
TCGA-ET-A25G-01	2492	0	5.7002	THCA
TCGA-CR-7395-01	930	0	5.6349	HNSC
TCGA-VQ-A91D-01	356	1	5.6011	STAD
TCGA-BR-7196-01	666	0	5.4327	STAD
TCGA-23-1113-01	949	1	4.2126	OV
TCGA-BP-4777-01	1731	0	4.8095	KIRC
TCGA-24-2290-01	1102	1	6.1516	OV
TCGA-ET-A39J-01	3227	0	6.0128	THCA
TCGA-E9-A1N9-01	1101	0	6.1563	BRCA
TCGA-B6-A0I9-01	362	1	5.6792	BRCA
TCGA-CN-6022-01	281	1	5.7772	HNSC
TCGA-E8-A242-01	950	0	5.4624	THCA
TCGA-DJ-A2Q5-01	1140	0	5.8632	THCA
TCGA-DW-7963-01	1240	0	3.5779	KIRP
TCGA-FA-A7DS-01	719	0	5.9343	DLBC
TCGA-E2-A1L9-01	598	0	6.0052	BRCA
TCGA-AC-A23H-01	174	1	6.4965	BRCA
TCGA-EA-A3QD-01	397	0	4.9787	CESC
TCGA-E5-A4U1-01	1181	0	4.4951	BLCA
TCGA-OE-A75W-01	267	1	3.741	PAAD
TCGA-DX-AB3C-01	2169	0	4.8319	SARC
TCGA-BP-4762-01	1343	1	4.916	KIRC
TCGA-AR-A1AP-01	2856	0	6.1004	BRCA
TCGA-KT-A7W1-01	438	0	5.9533	LGG
TCGA-44-3919-01	1026	1	5.4896	LUAD
TCGA-AZ-6598-01	1503	1	5.3537	COAD
TCGA-A6-6653-01	742	0	5.693	COAD
TCGA-CV-6952-01	185	1	5.3664	HNSC
TCGA-NH-A50V-01	588	0	5.2036	COAD
TCGA-B0-5109-01	587	1	4.5699	KIRC
TCGA-BH-A0H5-01	1620	0	6.1277	BRCA
TCGA-OK-A5Q2-01	64	0	5.6758	BRCA
TCGA-B5-A0K9-01	409	1	5.5255	UCEC
TCGA-CV-A45P-01	639	0	4.717	HNSC
TCGA-BH-A0E6-01	293	0	3.9515	BRCA
TCGA-D8-A1JA-01	502	0	7.0575	BRCA
TCGA-56-7221-01	608	0	5.8375	LUSC
TCGA-AD-6899-01	176	1	5.3968	COAD
TCGA-4G-AAZT-01	420	0	4.4713	CHOL
TCGA-VR-A8EX-01	855	1	5.1579	ESCA
TCGA-CQ-6228-01	456	1	5.037	HNSC
TCGA-P5-A5F2-01	242	0	5.5081	LGG
TCGA-BP-4352-01	344	1	5.1974	KIRC
TCGA-99-8032-01	44	0	5.0108	LUAD
TCGA-BH-A0BW-01	2371	0	6.7389	BRCA
TCGA-DW-7841-01	445	0	4.6742	KIRP
TCGA-CV-A6JN-01	906	0	3.5436	HNSC
TCGA-OR-A5LN-01	2342	0	2.685	ACC
TCGA-CD-8528-01	375	0	6.1237	STAD
TCGA-29-1695-01	1229	1	6.0525	OV
TCGA-H2-A2K9-01	659	0	6.4281	THCA
TCGA-G9-7509-01	1610	0	6.1661	PRAD
TCGA-J4-A67R-01	910	0	4.8625	PRAD
TCGA-19-2629-01	737	1	5.3484	GBM
TCGA-GS-A9TT-01	1163	0	6.2694	DLBC
TCGA-B2-4098-01	51	1	4.3674	KIRC
TCGA-D7-8575-01	554	1	6.1707	STAD
TCGA-HT-7607-01	96	1	5.3477	LGG
TCGA-CR-7380-01	606	1	6.4187	HNSC
TCGA-43-2576-01	1223	0	3.9765	LUSC
TCGA-DJ-A2PW-01	1060	0	5.6338	THCA
TCGA-N8-A56S-01	371	1	5.2495	UCS
TCGA-BR-8367-01	801	1	6.2683	STAD
TCGA-C5-A1ME-01	1756	0	3.7961	CESC
TCGA-06-0238-01	405	1	3.8847	GBM
TCGA-QU-A6IL-01	97	0	4.425	PRAD
TCGA-FB-AAQ3-01	31	1	3.4635	PAAD
TCGA-3B-A9HX-01	1303	0	5.709	SARC
TCGA-CJ-5679-01	679	1	4.0001	KIRC
TCGA-C5-A8YR-01	837	1	5.7279	CESC
TCGA-DC-6682-01	762	0	5.4999	READ
TCGA-V1-A9Z7-01	874	0	5.8311	PRAD
TCGA-KL-8346-01	1897	0	4.0558	KICH
TCGA-VQ-A91Q-01	633	1	5.804	STAD
TCGA-FE-A239-01	1023	1	5.6775	THCA
TCGA-DQ-7594-01	1218	0	6.079	HNSC
TCGA-XF-A8HF-01	2954	1	3.6623	BLCA
TCGA-KQ-A41P-01	1094	0	4.0046	BLCA
TCGA-BP-4766-01	1462	0	5.7573	KIRC
TCGA-DD-AACT-01	1562	0	3.7028	LIHC
TCGA-BL-A13I-01	223	1	5.27605	BLCA
TCGA-DX-A7EU-01	721	0	5.0233	SARC
TCGA-B6-A0WZ-01	6292	0	5.4925	BRCA
TCGA-C8-A135-01	393	0	5.8053	BRCA
TCGA-XU-A92W-01	3279	0	5.6659	THYM
TCGA-55-8299-01	469	1	5.6364	LUAD
TCGA-39-5027-01	3108	0	4.4122	LUSC
TCGA-HD-7917-01	836	1	5.2044	HNSC
TCGA-09-1674-01	260	0	6.1175	OV
TCGA-22-5485-01	916	1	5.6338	LUSC
TCGA-EL-A4K1-01	1046	0	4.1136	THCA
TCGA-BH-A0E2-01	435	0	5.7385	BRCA
TCGA-DJ-A2PX-01	881	0	5.8217	THCA
TCGA-BH-A0BJ-01	660	0	5.9889	BRCA
TCGA-BH-A203-01	1174	1	5.5176	BRCA
TCGA-BJ-A190-01	626	0	5.7565	THCA
TCGA-DJ-A3VM-01	840	0	5.8849	THCA
TCGA-A2-A1G1-01	584	0	6.2664	BRCA
TCGA-GL-A9DD-01	341	0	4.4417	KIRP
TCGA-13-A5FT-01	2143	0	5.6545	OV
TCGA-IB-AAUW-01	230	1	5.6699	PAAD
TCGA-WB-A81M-01	1394	0	5.4874	PCPG
TCGA-HT-7873-01	718	0	6.0279	LGG
TCGA-BP-5183-01	1291	0	5.3548	KIRC
TCGA-55-A491-01	626	0	4.5466	LUAD
TCGA-FY-A3NM-01	885	0	6.3239	THCA
TCGA-06-0749-01	82	1	4.3442	GBM
TCGA-D3-A3CE-06	1832	1	5.8082	SKCM
TCGA-46-6025-01	324	0	5.6904	LUSC
TCGA-FE-A236-01	2031	0	5.9298	THCA
TCGA-ZF-AA4W-01	1830	0	4.538	BLCA
TCGA-UY-A9PA-01	1072	0	5.5763	BLCA
TCGA-KL-8330-01	3304	0	4.5448	KICH
TCGA-ET-A3DP-01	2877	0	6.4004	THCA
TCGA-HT-7603-01	705	0	5.1615	LGG
TCGA-AJ-A3NF-01	645	0	6.0588	UCEC
TCGA-4V-A9QT-01	813	0	5.698	THYM
TCGA-HC-7752-01	782	0	3.9608	PRAD
TCGA-FU-A40J-01	426	0	5.4128	CESC
TCGA-B9-4116-01	627	0	5.7814	KIRP
TCGA-BH-A0C7-01	2767	0	6.542	BRCA
TCGA-50-6595-01	189	1	5.5195	LUAD
TCGA-DB-A64P-01	916	0	4.4803	LGG
TCGA-BP-4981-01	1097	1	4.0028	KIRC
TCGA-VS-A9V5-01	494	1	5.7501	CESC
TCGA-AK-3428-01	3728	0	5.0739	KIRC
TCGA-E2-A14X-01	972	0	5.6562	BRCA
TCGA-G4-6311-01	1199	0	5.3016	COAD
TCGA-BH-A8FZ-01	574	0	5.8997	BRCA
TCGA-S3-AA17-01	424	0	5.6957	BRCA
TCGA-DF-A2L0-01	788	1	2.6371	UCEC
TCGA-CI-6619-01	184	0	5.5641	READ
TCGA-B7-A5TI-01	595	0	5.625	STAD
TCGA-AR-A1AR-01	524	1	6.4547	BRCA
TCGA-D8-A13Z-01	635	0	6.4971	BRCA
TCGA-BA-5152-01	1288	0	4.7772	HNSC
TCGA-MY-A913-01	524	0	5.4582	CESC
TCGA-G8-6325-01	1581	0	3.7094	DLBC
TCGA-ER-A19M-06	1857	1	5.5311	SKCM
TCGA-A4-7997-01	927	0	5.5775	KIRP
TCGA-L5-A88T-01	694	0	5.5485	ESCA
TCGA-DX-A48O-01	1605	0	5.2877	SARC
TCGA-13-1512-01	442	0	5.393	OV
TCGA-23-2078-01	2661	0	5.9035	OV
TCGA-A7-A6VX-01	317	0	5.9572	BRCA
TCGA-VS-A8Q9-01	1630	0	5.66	CESC
TCGA-DD-A39V-01	643	1	2.6984	LIHC
TCGA-EJ-A65F-01	560	0	6.4846	PRAD
TCGA-95-A4VP-01	605	0	4.1978	LUAD
TCGA-BP-4340-01	562	1	5.1412	KIRC
TCGA-EE-A3AF-06	420	1	5.7816	SKCM
TCGA-HC-8261-01	546	0	6.0754	PRAD
TCGA-AX-A3G3-01	42	0	5.0922	UCEC
TCGA-85-A512-01	465	0	4.9598	LUSC
TCGA-ET-A25P-01	559	0	6.3255	THCA
TCGA-DJ-A3VI-01	95	0	5.4702	THCA
TCGA-55-8302-01	478	0	5.5472	LUAD
TCGA-44-4112-01	808	1	4.11307	LUAD
TCGA-60-2710-01	2024	0	6.3496	LUSC
TCGA-AF-3911-01	1148	0	4.9547	READ
TCGA-UF-A7JJ-01	549	0	4.9621	HNSC
TCGA-05-4430-01	761	0	4.9468	LUAD
TCGA-AR-A255-01	2161	0	6.53	BRCA
TCGA-WB-A81F-01	1737	0	5.5429	PCPG
TCGA-V4-A9EQ-01	455	1	4.6456	UVM
TCGA-HZ-7919-01	593	1	5.9246	PAAD
TCGA-CN-5366-01	360	1	5.6927	HNSC
TCGA-AR-A1AT-01	1272	1	5.5629	BRCA
TCGA-E5-A2PC-01	1326	0	5.0726	BLCA
TCGA-A2-A0CU-01	158	1	6.4599	BRCA
TCGA-V9-A7HT-01	965	0	5.1069	KIRP
TCGA-YL-A8HM-01	1482	0	5.6375	PRAD
TCGA-CD-A486-01	192	1	4.5361	STAD
TCGA-DA-A95Y-06	430	1	5.2373	SKCM
TCGA-UY-A9PE-01	189	0	4.3046	BLCA
TCGA-CQ-7071-01	1311	0	5.1343	HNSC
TCGA-D1-A3DG-01	130	1	5.3075	UCEC
TCGA-VQ-A8PX-01	1964	0	5.5662	STAD
TCGA-XF-A9SV-01	388	1	4.9855	BLCA
TCGA-24-1924-01	919	1	4.9279	OV
TCGA-B0-5120-01	1169	0	5.4426	KIRC
TCGA-DX-A6BG-01	1121	0	5.1603	SARC
TCGA-BH-A0AZ-01	1919	0	5.6352	BRCA
TCGA-EE-A184-06	2073	1	6.1605	SKCM
TCGA-E7-A6MF-01	750	0	6.0492	BLCA
TCGA-MM-A84U-01	700	0	4.449	KIRC
TCGA-CV-6933-01	2741	1	5.6183	HNSC
TCGA-LN-A8HZ-01	375	0	5.6442	ESCA
TCGA-DS-A0VL-01	81	0	5.8097	CESC
TCGA-63-6202-01	1602	0	5.2327	LUSC
TCGA-SB-A76C-01	42	0	5.8245	TGCT
TCGA-FS-A1YY-06	6953	1	5.3899	SKCM
TCGA-46-3767-01	396	0	5.2567	LUSC
TCGA-E2-A1IH-01	1026	0	5.2354	BRCA
TCGA-13-1496-01	129	1	4.8978	OV
TCGA-B0-5095-01	245	1	5.7217	KIRC
TCGA-06-0174-01	98	1	5.1367	GBM
TCGA-CI-6622-01	1362	0	5.0926	READ
TCGA-BP-4167-01	2718	0	3.944	KIRC
TCGA-HW-7486-01	1721	0	5.2277	LGG
TCGA-ZP-A9D2-01	765	1	5.8243	LIHC
TCGA-BH-A18R-01	1142	1	6.2559	BRCA
TCGA-BA-7269-01	1273	0	3.5887	HNSC
TCGA-ZF-AA56-01	259	1	5.2423	BLCA
TCGA-HU-A4G3-01	170	0	4.9444	STAD
TCGA-OR-A5KY-01	391	1	4.7296	ACC
TCGA-ER-A19A-06	2365	0	6.3384	SKCM
TCGA-NH-A6GC-01	389	0	5.2308	COAD
TCGA-DX-A48K-01	1399	0	5.8061	SARC
TCGA-DD-A73B-01	283	1	4.2691	LIHC
TCGA-AC-A4ZE-01	890	0	6.3676	BRCA
TCGA-P5-A5F1-01	179	0	5.2079	LGG
TCGA-DK-AA6X-01	467	0	5.4436	BLCA
TCGA-AB-2877-03	638	0	6.1385	LAML
TCGA-BR-7722-01	466	1	4.9449	STAD
TCGA-B6-A0RS-01	3063	1	5.0392	BRCA
TCGA-33-AAS8-01	1114	1	4.9681	LUSC
TCGA-AR-A24H-01	4894	0	6.6232	BRCA
TCGA-F4-6570-01	188	1	5.5568	COAD
TCGA-E8-A432-01	931	0	5.3512	THCA
TCGA-MZ-A5BI-01	217	1	4.6165	HNSC
TCGA-24-1928-01	336	1	5.9381	OV
TCGA-DU-7011-01	3200	1	5.1958	LGG
TCGA-G4-6627-01	2275	0	5.1619	COAD
TCGA-J9-A8CP-01	386	0	5.8066	PRAD
TCGA-ZF-A9R9-01	864	1	4.14	BLCA
TCGA-P8-A6RX-01	540	0	5.2943	PCPG
TCGA-UF-A7JF-01	1686	0	4.2616	HNSC
TCGA-A8-A099-01	304	0	6.312	BRCA
TCGA-CM-6679-01	306	0	5.2157	COAD
TCGA-G8-6907-01	595	1	3.6771	DLBC
TCGA-HV-A5A4-01	232	0	5.4973	PAAD
TCGA-DC-6157-01	1581	0	5.018	READ
TCGA-VS-A9UU-01	442	0	5.3851	CESC
TCGA-66-2790-01	699	0	5.2331	LUSC
TCGA-75-7027-01	3059	0	5.4463	LUAD
TCGA-V1-A8WS-01	474	0	6.2083	PRAD
TCGA-CE-A3MD-01	389	0	5.3158	THCA
TCGA-HU-A4GD-01	692	0	4.287	STAD
TCGA-VQ-A94U-01	819	0	5.4135	STAD
TCGA-LK-A4O0-01	185	1	5.8136	MESO
TCGA-XD-AAUG-01	420	0	5.2238	PAAD
TCGA-FV-A4ZP-01	2486	1	1.9859	LIHC
TCGA-KN-8435-01	3498	0	4.9773	KICH
TCGA-A6-4105-01	442	1	4.9533	COAD
TCGA-04-1514-01	1720	1	5.9222	OV
TCGA-P5-A77X-01	105	0	4.5129	LGG
TCGA-NC-A5HI-01	1743	0	5.5793	LUSC
TCGA-BP-4781-01	2080	0	5.0202	KIRC
TCGA-CV-6937-01	624	1	4.7544	HNSC
TCGA-AJ-A3QS-01	513	0	5.5386	UCEC
TCGA-DD-AACS-01	1804	0	5.3824	LIHC
TCGA-VS-A9U6-01	1320	0	6.0568	CESC
TCGA-EB-A6QZ-01	352	1	5.9004	SKCM
TCGA-IQ-7631-01	1172	0	4.382	HNSC
TCGA-L5-A4OI-01	608	0	6.1887	ESCA
TCGA-EB-A1NK-01	1039	0	5.4081	SKCM
TCGA-D3-A8GQ-06	884	1	5.2814	SKCM
TCGA-A8-A09R-01	273	0	6.1701	BRCA
TCGA-DK-AA6S-01	5050	0	5.2142	BLCA
TCGA-V1-A9Z8-01	827	0	5.336	PRAD
TCGA-DD-A4NK-01	1210	1	4.3965	LIHC
TCGA-3S-A8YW-01	643	0	5.3176	THYM
TCGA-VQ-A8PJ-01	82	1	5.36	STAD
TCGA-KQ-A41S-01	35	0	4.9617	BLCA
TCGA-44-2668-01	761	1	4.90199	LUAD
TCGA-55-8507-01	418	0	5.7764	LUAD
TCGA-DJ-A3UN-01	986	0	6.0488	THCA
TCGA-AB-2869-03	243	0	6.6216	LAML
TCGA-HW-7493-01	2107	0	5.8706	LGG
TCGA-CC-5261-01	97	1	5.257	LIHC
TCGA-C5-A2LX-01	2526	0	4.1946	CESC
TCGA-CR-6471-01	1202	1	5.6907	HNSC
TCGA-VM-A8CA-01	411	0	4.4437	LGG
TCGA-EW-A6SC-01	952	0	5.8415	BRCA
TCGA-B0-5699-01	3841	0	6.0257	KIRC
TCGA-XQ-A8TB-01	770	0	6.0764	PRAD
TCGA-37-5819-01	103	0	3.6816	LUSC
TCGA-DU-7015-01	2761	0	5.7568	LGG
TCGA-MQ-A4LJ-01	709	1	5.2445	MESO
TCGA-C5-A1M8-01	919	0	5.5931	CESC
TCGA-C5-A7CJ-01	3097	1	6.0928	CESC
TCGA-22-A5C4-01	671	0	5.9528	LUSC
TCGA-HB-A2OT-01	2057	0	5.353	SARC
TCGA-85-A4CL-01	921	1	3.9356	LUSC
TCGA-TM-A7C5-01	1500	0	4.5355	LGG
TCGA-DX-A3UB-01	2247	0	3.9308	SARC
TCGA-BP-4801-01	1124	0	5.7307	KIRC
TCGA-D8-A1XC-01	377	1	6.2009	BRCA
TCGA-DU-8162-01	444	1	5.6381	LGG
TCGA-TM-A84O-01	1011	1	4.7148	LGG
TCGA-06-5410-01	108	1	4.846	GBM
TCGA-DC-6158-01	334	1	6.0011	READ
TCGA-FW-A3TU-06	1691	1	4.5398	SKCM
TCGA-69-8254-01	409	0	5.2521	LUAD
TCGA-3T-AA9L-01	1050	0	5.0242	THYM
TCGA-HC-A6HY-01	134	0	5.2939	PRAD
TCGA-EM-A3FM-01	639	0	5.079	THCA
TCGA-GH-A9DA-01	540	0	5.391	CESC
TCGA-TN-A7HL-01	619	0	4.1053	HNSC
TCGA-3B-A9HT-01	1665	0	5.2958	SARC
TCGA-AB-2896-03	214	1	6.5546	LAML
TCGA-CN-4742-01	397	1	5.8642	HNSC
TCGA-04-1348-01	1483	1	5.4019	OV
TCGA-RD-A8N6-01	272	1	5.467	STAD
TCGA-DD-AACX-01	170	0	4.9336	LIHC
TCGA-78-8640-01	7062	0	5.6191	LUAD
TCGA-DJ-A3UY-01	1091	0	5.8505	THCA
TCGA-EW-A1PE-01	320	0	6.2774	BRCA
TCGA-69-7979-01	408	0	5.7743	LUAD
TCGA-E2-A1II-01	1025	0	6.2582	BRCA
TCGA-S3-AA14-01	529	0	6.3535	BRCA
TCGA-CR-7392-01	1425	0	5.5856	HNSC
TCGA-S9-A7R3-01	3013	0	5.6792	LGG
TCGA-A8-A09B-01	365	0	6.0389	BRCA
TCGA-60-2714-01	1531	0	5.1799	LUSC
TCGA-GN-A9SD-06	1807	1	5.6957	SKCM
TCGA-2G-AAFO-01	685	0	4.9828	TGCT
TCGA-AR-A5QP-01	1185	0	5.7745	BRCA
TCGA-NF-A4WX-01	452	0	5.5373	UCS
TCGA-DD-AAE0-01	555	0	3.7518	LIHC
TCGA-D9-A6EG-06	698	1	6.1721	SKCM
TCGA-E9-A6HE-01	847	0	5.085	BRCA
TCGA-BR-8291-01	607	1	5.7903	STAD
TCGA-DD-AADA-01	1233	0	3.6714	LIHC
TCGA-TQ-A7RN-01	1026	0	4.9855	LGG
TCGA-ZM-AA0B-01	838	0	4.6888	TGCT
TCGA-GL-A9DE-01	496	0	5.1704	KIRP
TCGA-2J-AABI-01	969	0	5.0077	PAAD
TCGA-BH-A0HI-01	620	0	6.127	BRCA
TCGA-AB-2985-03	273	1	5.5376	LAML
TCGA-XE-AANI-01	1041	0	6.0822	TGCT
TCGA-ET-A3DT-01	1330	0	5.6074	THCA
TCGA-DD-A1EI-01	183	0	4.4142	LIHC
TCGA-BP-4790-01	1111	1	5.6077	KIRC
TCGA-BP-5008-01	1071	0	5.5632	KIRC
TCGA-BP-4170-01	2343	1	5.1811	KIRC
TCGA-AJ-A3BK-01	1031	0	4.5243	UCEC
TCGA-04-1530-01	3622	1	4.9528	OV
TCGA-FS-A4FC-06	1655	1	6.1212	SKCM
TCGA-CR-6480-01	362	0	5.9186	HNSC
TCGA-EL-A3D1-01	2997	0	4.7934	THCA
TCGA-CV-6942-01	4282	0	5.1954	HNSC
TCGA-D5-6924-01	435	0	5.6349	COAD
TCGA-28-2513-01	222	0	5.0104	GBM
TCGA-EW-A1P1-01	1210	0	6.0184	BRCA
TCGA-BC-A5W4-01	547	1	3.3911	LIHC
TCGA-39-5019-01	3387	0	4.811	LUSC
TCGA-JU-AAVI-01	540	1	4.3278	UCEC
TCGA-QR-A70R-01	432	0	3.2526	PCPG
TCGA-OL-A66P-01	428	0	3.6691	BRCA
TCGA-NG-A4VW-01	949	1	5.927	UCS
TCGA-EE-A3JA-06	1618	1	6.5214	SKCM
TCGA-A2-A1G4-01	595	0	6.4866	BRCA
TCGA-E2-A105-01	1308	0	5.986	BRCA
TCGA-55-7573-01	487	0	6.3518	LUAD
TCGA-N5-A4RA-01	1591	1	4.6691	UCS
TCGA-WB-A80M-01	136	0	3.9783	PCPG
TCGA-L5-A4OR-01	96	1	6.0708	ESCA
TCGA-25-2042-01	396	1	5.8553	OV
TCGA-CV-A45W-01	1398	1	4.8038	HNSC
TCGA-E2-A573-01	1062	0	5.1441	BRCA
TCGA-B0-5085-01	770	1	3.7539	KIRC
TCGA-DU-A6S6-01	2893	0	5.0014	LGG
TCGA-YU-AA61-01	864	0	6.1659	TGCT
TCGA-DV-A4W0-01	2470	0	5.5629	KIRC
TCGA-AD-6965-01	805	0	5.742	COAD
TCGA-BJ-A3PR-01	1107	0	5.2788	THCA
TCGA-SH-A7BD-01	459	1	4.3779	MESO
TCGA-H2-A422-01	566	0	5.9805	THCA
TCGA-EY-A549-01	605	0	5.2536	UCEC
TCGA-DX-A6YU-01	1045	0	5.9898	SARC
TCGA-P5-A735-01	292	0	5.6361	LGG
TCGA-AB-2994-03	1798	0	6.3539	LAML
TCGA-VQ-A928-01	174	1	6.0056	STAD
TCGA-D5-6931-01	365	0	5.8357	COAD
TCGA-DX-A6Z2-01	3079	0	6.0009	SARC
TCGA-BC-A10T-01	837	1	4.2526	LIHC
TCGA-EA-A5O9-01	788	0	4.8704	CESC
TCGA-43-5668-01	559	1	5.7669	LUSC
TCGA-FB-AAQ0-01	473	1	4.9883	PAAD
TCGA-BF-AAP1-01	409	0	5.4627	SKCM
TCGA-A2-A0EV-01	968	0	6.2871	BRCA
TCGA-31-1950-01	571	0	6.1643	OV
TCGA-18-4083-01	188	1	5.5778	LUSC
TCGA-FG-A6J1-01	500	0	3.5187	LGG
TCGA-S9-A7R7-01	3000	0	5.9378	LGG
TCGA-AB-2870-03	153	1	6.7178	LAML
TCGA-CD-8526-01	381	0	5.5558	STAD
TCGA-BR-7703-01	1100	0	5.0558	STAD
TCGA-AL-3471-01	1500	1	4.0567	KIRP
TCGA-2G-AAH0-01	5477	0	5.0514	TGCT
TCGA-YT-A95D-01	750	0	6.0068	THYM
TCGA-E9-A1RG-01	647	0	4.7187	BRCA
TCGA-YF-AA3M-01	415	0	5.4529	BLCA
TCGA-76-4929-01	111	1	5.7195	GBM
TCGA-24-1413-01	192	0	5.4673	OV
TCGA-EE-A2MU-06	1620	0	5.8377	SKCM
TCGA-AB-2981-03	487	0	6.2315	LAML
TCGA-SN-A84W-01	293	0	6.0529	TGCT
TCGA-A6-5656-01	1001	0	4.47403	COAD
TCGA-43-8115-01	407	0	5.8948	LUSC
TCGA-3A-A9IX-01	1037	0	5.2634	PAAD
TCGA-EI-6884-01	328	0	5.447	READ
TCGA-DU-6402-01	214	1	5.5072	LGG
TCGA-Q1-A73P-01	483	0	5.7482	CESC
TCGA-V4-A9EI-01	389	1	5.7423	UVM
TCGA-HT-7684-01	184	0	4.4364	LGG
TCGA-D8-A1XL-01	606	0	5.445	BRCA
TCGA-ER-A3EV-06	1429	1	5.7401	SKCM
TCGA-E8-A413-01	912	0	5.7005	THCA
TCGA-BA-6871-01	108	1	5.3733	HNSC
TCGA-HT-8104-01	372	0	5.9028	LGG
TCGA-CN-6017-01	853	1	5.3827	HNSC
TCGA-CC-A7IH-01	365	0	4.6776	LIHC
TCGA-D7-A747-01	255	1	5.0666	STAD
TCGA-A4-7585-01	1070	1	5.0148	KIRP
TCGA-TS-A7P6-01	283	1	4.8773	MESO
TCGA-3A-A9IO-01	1942	0	4.7709	PAAD
TCGA-DD-A4NG-01	802	1	3.6125	LIHC
TCGA-BP-5170-01	2412	0	4.5814	KIRC
TCGA-FN-7833-01	837	0	6.0372	LGG
TCGA-KN-8436-01	1288	0	4.2728	KICH
TCGA-C5-A8XK-01	3039	0	5.5132	CESC
TCGA-43-A474-01	353	0	5.3345	LUSC
TCGA-HT-7473-01	503	0	6.2044	LGG
TCGA-06-0645-01	175	1	4.8243	GBM
TCGA-AB-2884-03	731	1	6.4035	LAML
TCGA-33-AASI-01	1344	1	4.7209	LUSC
TCGA-DM-A1DA-01	228	1	4.9194	COAD
TCGA-UZ-A9PV-01	1444	0	4.7077	KIRP
TCGA-BJ-A2N9-01	623	0	4.5117	THCA
TCGA-EE-A2M5-06	659	1	5.723	SKCM
TCGA-CF-A7I0-01	368	0	4.7356	BLCA
TCGA-25-1625-01	840	1	5.0237	OV
TCGA-WJ-A86L-01	345	0	4.2048	LIHC
TCGA-AB-2998-03	31	1	6.7125	LAML
TCGA-DX-AB2X-01	404	1	5.4608	SARC
TCGA-HC-A632-01	61	0	5.5129	PRAD
TCGA-MJ-A850-01	681	0	5.0884	SARC
TCGA-C5-A907-01	448	0	5.406	CESC
TCGA-49-4506-01	999	1	3.5073	LUAD
TCGA-HT-8019-01	1004	0	4.7055	LGG
TCGA-BQ-5877-01	270	1	5.4263	KIRP
TCGA-BR-6564-01	794	1	4.854	STAD
TCGA-B2-5633-01	963	0	4.86879	KIRC
TCGA-G9-6353-01	1542	0	6.1544	PRAD
TCGA-A2-A0ER-01	2263	0	6.1595	BRCA
TCGA-IG-A8O2-01	142	1	5.5081	ESCA
TCGA-VS-A9UD-01	739	0	4.5423	CESC
TCGA-AX-A1C7-01	1054	0	2.7073	UCEC
TCGA-TQ-A7RU-01	1032	0	4.9218	LGG
TCGA-BP-4982-01	1014	0	5.9064	KIRC
TCGA-EE-A2GP-06	423	1	6.2967	SKCM
TCGA-XF-A9T8-01	418	1	5.1148	BLCA
TCGA-2G-AAG0-01	1529	0	6.4012	TGCT
TCGA-CU-A0YR-01	460	1	4.8084	BLCA
TCGA-EO-A22X-01	1752	0	5.6221	UCEC
TCGA-DD-A4ND-01	2746	0	4.6497	LIHC
TCGA-X7-A8DB-01	1992	0	5.5877	THYM
TCGA-66-2785-01	60	0	4.423	LUSC
TCGA-25-1630-01	1162	1	4.7388	OV
TCGA-OL-A66K-01	1275	1	5.5205	BRCA
TCGA-P4-A5E8-01	1306	1	4.8555	KIRP
TCGA-Q9-A6FW-01	238	0	5.3664	ESCA
TCGA-IN-7806-01	1106	0	5.3335	STAD
TCGA-36-1574-01	686	0	5.4013	OV
TCGA-QK-A8Z8-01	171	1	5.8709	HNSC
TCGA-CQ-5326-01	89	1	5.823	HNSC
TCGA-DB-A4XF-01	1021	0	5.562	LGG
TCGA-2Y-A9H2-01	1731	0	5.7167	LIHC
TCGA-C5-A7CM-01	619	0	4.8885	CESC
TCGA-4K-AAAL-01	483	0	4.856	TGCT
TCGA-G9-6367-01	1222	0	5.8261	PRAD
TCGA-A4-A5Y1-01	395	1	5.1123	KIRP
TCGA-56-8201-01	397	1	5.6314	LUSC
TCGA-G9-6342-01	1696	0	5.9215	PRAD
TCGA-KU-A66T-01	552	0	5.4503	HNSC
TCGA-DD-AAVW-01	2317	0	4.4176	LIHC
TCGA-CJ-4905-01	1496	0	5.8622	KIRC
TCGA-LN-A7HY-01	366	0	4.6921	ESCA
TCGA-KK-A7AQ-01	1610	0	4.597	PRAD
TCGA-IE-A3OV-01	2448	1	5.8682	SARC
TCGA-G7-6790-01	1575	0	4.9814	KIRP
TCGA-XY-A89B-01	471	0	5.9244	TGCT
TCGA-CC-A7IL-01	278	1	3.7804	LIHC
TCGA-EW-A1OX-01	911	0	6.4416	BRCA
TCGA-S3-AA10-01	586	0	5.7761	BRCA
TCGA-AB-2978-03	699	0	5.3317	LAML
TCGA-YZ-A984-01	1396	1	4.7746	UVM
TCGA-EJ-A65M-01	230	0	5.1502	PRAD
TCGA-BP-5174-01	2257	0	4.8978	KIRC
TCGA-QR-A705-01	317	0	3.9031	PCPG
TCGA-20-1684-01	581	0	5.7206	OV
TCGA-N8-A4PI-01	810	1	5.5075	UCS
TCGA-05-4402-01	244	1	5.4784	LUAD
TCGA-2G-AAH4-01	6210	0	6.0383	TGCT
TCGA-CX-7086-01	573	0	6.0025	HNSC
TCGA-ET-A25L-01	1721	0	5.6876	THCA
TCGA-UZ-A9PZ-01	657	0	4.5856	KIRP
TCGA-A8-A0A9-01	822	0	6.3546	BRCA
TCGA-DE-A2OL-01	1145	0	6.2943	THCA
TCGA-G7-A4TM-01	768	0	4.8405	KIRP
TCGA-BQ-7060-01	214	0	5.1014	KIRP
TCGA-DD-A4NS-01	2456	1	4.7955	LIHC
TCGA-CN-5356-01	1409	0	5.2721	HNSC
TCGA-EU-5905-01	119	0	5.2208	KIRC
TCGA-B0-4697-01	578	1	3.2002	KIRC
TCGA-QR-A6GO-01	1065	0	4.2335	PCPG
TCGA-IN-AB1X-01	411	0	5.8261	STAD
TCGA-BH-A1FB-01	3669	1	6.3324	BRCA
TCGA-44-8119-01	285	0	5.5407	LUAD
TCGA-13-0886-01	4665	0	4.4496	OV
TCGA-EE-A29X-06	545	1	6.1673	SKCM
TCGA-BP-4759-01	2372	0	4.2041	KIRC
TCGA-GN-A262-06	4255	0	4.8228	SKCM
TCGA-FG-A713-01	622	0	5.0532	LGG
TCGA-V4-A9EZ-01	599	0	2.7379	UVM
TCGA-VS-A9V2-01	555	0	5.5769	CESC
TCGA-VS-A94Y-01	144	1	5.5024	CESC
TCGA-F4-6461-01	338	1	5.5543	COAD
TCGA-90-A4EE-01	688	0	5.2631	LUSC
TCGA-C5-A8ZZ-01	636	0	6.0938	CESC
TCGA-MQ-A6BS-01	608	1	5.1211	MESO
TCGA-CD-8533-01	468	0	6.0907	STAD
TCGA-IS-A3K8-01	4845	0	3.5803	SARC
TCGA-E1-A7YL-01	492	1	5.1603	LGG
TCGA-A2-A04T-01	2246	0	6.2003	BRCA
TCGA-CJ-6030-01	2299	1	5.4644	KIRC
TCGA-OL-A5S0-01	620	0	4.4595	BRCA
TCGA-UD-AAC5-01	253	1	5.3295	MESO
TCGA-DD-AADI-01	1085	0	3.4791	LIHC
TCGA-FC-7961-01	469	0	5.4912	PRAD
TCGA-CC-A7IG-01	299	1	3.7898	LIHC
TCGA-MR-A8JO-01	330	0	4.0445	LIHC
TCGA-GC-A3YS-01	758	0	5.3184	BLCA
TCGA-OR-A5LG-01	1589	0	3.8601	ACC
TCGA-VD-A8KH-01	1158	0	4.2189	UVM
TCGA-EE-A3JB-06	6138	0	5.8929	SKCM
TCGA-CJ-4918-01	93	1	5.4416	KIRC
TCGA-A8-A07J-01	365	0	6.5583	BRCA
TCGA-E9-A229-01	1148	0	6.5653	BRCA
TCGA-L5-A4OU-01	882	0	5.3155	ESCA
TCGA-X9-A971-01	831	0	5.9823	SARC
TCGA-D6-6826-01	348	1	6.3005	HNSC
TCGA-A2-A0SX-01	1534	0	5.9962	BRCA
TCGA-57-1994-01	761	0	6.0177	OV
TCGA-ER-A19E-06	396	1	5.8968	SKCM
TCGA-KK-A8I4-01	2259	0	5.753	PRAD
TCGA-UZ-A9PM-01	3811	0	4.597	KIRP
TCGA-B8-5545-01	1525	0	5.9141	KIRC
TCGA-US-A776-01	1216	0	5.275	PAAD
TCGA-BR-8484-01	766	1	6.2449	STAD
TCGA-55-7724-01	705	0	5.528	LUAD
TCGA-F4-6703-01	1456	0	5.594	COAD
TCGA-HU-A4G8-01	690	0	6.1787	STAD
TCGA-FY-A3I4-01	542	0	5.6637	THCA
TCGA-DX-AB2Q-01	2030	0	5.5808	SARC
TCGA-44-6776-01	2616	0	5.4806	LUAD
TCGA-49-4514-01	1700	0	4.2892	LUAD
TCGA-HC-A6AQ-01	106	0	4.7291	PRAD
TCGA-05-4396-01	303	1	5.9352	LUAD
TCGA-XM-A8RL-01	2562	0	6.0902	THYM
TCGA-EJ-7789-01	1105	0	6.0328	PRAD
TCGA-85-A50Z-01	493	0	4.9846	LUSC
TCGA-FS-A1ZT-06	1617	0	6.2334	SKCM
TCGA-B2-3923-01	992	0	4.16891	KIRC
TCGA-55-8204-01	515	0	5.2638	LUAD
TCGA-77-7337-01	3253	1	5.2196	LUSC
TCGA-QS-A5YR-01	719	0	4.6165	UCEC
TCGA-L4-A4E6-01	435	0	5.0453	LUAD
TCGA-L5-A8NJ-01	501	0	5.726	ESCA
TCGA-DX-A1L0-01	564	1	5.3844	SARC
TCGA-BH-A0AW-01	622	0	4.9237	BRCA
TCGA-VS-A9UJ-01	52	1	6.1291	CESC
TCGA-25-2392-01	31	1	5.6725	OV
TCGA-XD-AAUH-01	395	0	5.3352	PAAD
TCGA-BH-A2L8-01	612	0	6.1745	BRCA
TCGA-HU-A4GC-01	99	0	4.865	STAD
TCGA-EB-A5SE-01	401	1	5.7653	SKCM
TCGA-BH-A0B6-01	2483	0	5.2118	BRCA
TCGA-AA-3492-01	92	1	5.2847	COAD
TCGA-G4-6293-01	4051	0	5.4509	COAD
TCGA-CG-5726-01	881	1	5.3692	STAD
TCGA-CS-5396-01	1631	0	5.2877	LGG
TCGA-DX-AB32-01	3102	0	5.2555	SARC
TCGA-CN-6998-01	357	1	5.1563	HNSC
TCGA-BB-7866-01	1368	0	6.5048	HNSC
TCGA-31-1959-01	67	0	6.4557	OV
TCGA-HD-7832-01	836	0	6.1643	HNSC
TCGA-Y8-A895-01	484	0	4.6294	KIRP
TCGA-QR-A6H1-01	431	0	4.0901	PCPG
TCGA-AO-A0JL-01	1683	0	3.6301	BRCA
TCGA-BH-A0BS-01	2612	0	6.3901	BRCA
TCGA-56-8623-01	692	1	5.0661	LUSC
TCGA-DJ-A4UL-01	939	0	5.2227	THCA
TCGA-AB-2956-03	183	1	6.2599	LAML
TCGA-CD-A48C-01	353	1	4.623	STAD
TCGA-FF-8046-01	751	0	3.7313	DLBC
TCGA-TS-A7P1-01	563	1	5.6162	MESO
TCGA-FP-8099-01	519	0	6.0685	STAD
TCGA-B6-A0IG-01	4456	1	5.2296	BRCA
TCGA-XN-A8T5-01	720	0	5.3699	PAAD
TCGA-ZG-A9M4-01	547	0	5.7978	PRAD
TCGA-EJ-7793-01	114	0	6.3787	PRAD
TCGA-AA-3496-01	31	0	5.6059	COAD
TCGA-23-1022-01	1511	1	3.2572	OV
TCGA-QR-A7IN-01	377	0	4.391	PCPG
TCGA-ZF-AA4N-01	88	1	5.5429	BLCA
TCGA-XF-AAMG-01	3364	0	4.9218	BLCA
TCGA-GC-A3RC-01	484	0	5.5766	BLCA
TCGA-DJ-A13T-01	1709	0	6.511	THCA
TCGA-QR-A6GT-01	4185	0	4.9681	PCPG
TCGA-AX-A3FX-01	1333	1	4.3576	UCEC
TCGA-HC-7210-01	868	0	6.4522	PRAD
TCGA-CJ-4923-01	572	1	5.0951	KIRC
TCGA-G4-6625-01	2792	0	5.3733	COAD
TCGA-98-A538-01	826	0	5.8711	LUSC
TCGA-ET-A3BO-01	1533	0	5.9274	THCA
TCGA-EB-A5VV-06	214	0	5.1977	SKCM
TCGA-KP-A3W0-01	404	0	5.5217	UCEC
TCGA-CV-6436-01	1899	0	3.3061	HNSC
TCGA-XM-A8RC-01	2963	0	5.8455	THYM
TCGA-EJ-7782-01	1167	0	7.5718	PRAD
TCGA-HW-8322-01	758	0	5.0457	LGG
TCGA-BP-4159-01	2601	1	3.9108	KIRC
TCGA-Q1-A6DT-01	275	1	4.9435	CESC
TCGA-CF-A8HY-01	345	0	3.6497	BLCA
TCGA-L5-A8NN-01	167	0	5.9253	ESCA
TCGA-ZF-A9RL-01	2703	0	5.2788	BLCA
TCGA-25-1633-01	1891	1	5.904	OV
TCGA-25-2396-01	92	1	4.957	OV
TCGA-OL-A66L-01	1301	0	4.6804	BRCA
TCGA-BH-A0DO-01	1644	0	6.3651	BRCA
TCGA-HC-A8CY-01	290	0	6.009	PRAD
TCGA-X6-A8C5-01	1547	0	5.6702	SARC
TCGA-FK-A4UB-01	3531	0	4.3484	THCA
TCGA-DM-A28E-01	3648	0	5.24	COAD
TCGA-S9-A6U9-01	2918	0	5.5534	LGG
TCGA-5R-AA1C-01	520	0	4.5473	LIHC
TCGA-CK-6747-01	2523	0	5.7934	COAD
TCGA-WB-A819-01	1031	0	4.8395	PCPG
TCGA-Y8-A8S1-01	404	0	4.0679	KIRP
TCGA-W5-AA2I-01	1939	1	4.5534	CHOL
TCGA-CJ-5680-01	768	1	5.6957	KIRC
TCGA-34-5234-01	2271	0	3.3952	LUSC
TCGA-CV-7097-01	385	1	5.4676	HNSC
TCGA-IB-8126-01	462	0	4.1939	PAAD
TCGA-XF-A9T0-01	799	0	5.1281	BLCA
TCGA-FW-A5DX-01	640	0	6.2922	SKCM
TCGA-HZ-7920-01	236	1	5.803	PAAD
TCGA-62-A46O-01	1454	1	5.9491	LUAD
TCGA-04-1517-01	608	1	5.3122	OV
TCGA-G3-AAV1-01	359	1	4.4996	LIHC
TCGA-HT-7469-01	351	1	6.2147	LGG
TCGA-78-7155-01	1171	1	6.8339	LUAD
TCGA-56-7822-01	532	1	5.431	LUSC
TCGA-56-A62T-01	440	0	5.4266	LUSC
TCGA-LL-A73Y-01	477	0	5.6335	BRCA
TCGA-BC-A10X-01	770	1	4.7934	LIHC
TCGA-UY-A78M-01	690	1	4.6479	BLCA
TCGA-BH-A0DK-01	423	0	5.802	BRCA
TCGA-K4-A4AC-01	278	1	4.8515	BLCA
TCGA-B3-4104-01	1049	0	5.6032	KIRP
TCGA-85-A4JB-01	942	0	5.6233	LUSC
TCGA-62-A472-01	910	0	5.5868	LUAD
TCGA-30-1714-01	1158	1	3.8719	OV
TCGA-NJ-A55R-01	603	0	5.2273	LUAD
TCGA-23-1026-01	816	0	4.8405	OV
TCGA-VQ-A8E3-01	661	1	6.1453	STAD
TCGA-F5-6702-01	452	0	5.2404	READ
TCGA-VS-A9UQ-01	1263	0	5.7748	CESC
TCGA-BH-A0BG-01	1871	0	5.7445	BRCA
TCGA-AJ-A23N-01	439	1	5.9317	UCEC
TCGA-W5-AA34-01	555	1	5.3858	CHOL
TCGA-CA-5255-01	376	0	4.7777	COAD
TCGA-24-1431-01	567	1	5.0862	OV
TCGA-CK-4947-01	534	0	5.8751	COAD
TCGA-IE-A6BZ-01	605	0	5.5549	SARC
TCGA-WC-A88A-01	82	1	4.837	UVM
TCGA-AB-2808-03	2861	0	6.3114	LAML
TCGA-G2-A2ES-01	1004	1	5.2529	BLCA
TCGA-DX-A8BM-01	1456	0	5.0734	SARC
TCGA-V1-A8MU-01	1876	0	5.861	PRAD
TCGA-A8-A06Z-01	31	0	6.3018	BRCA
TCGA-KP-A3W1-01	288	0	4.1931	UCEC
TCGA-32-2634-01	693	0	5.8225	GBM
TCGA-G5-6233-01	556	1	4.95	READ
TCGA-62-8395-01	1216	0	6.2502	LUAD
TCGA-13-0800-01	2661	0	5.466	OV
TCGA-3U-A98H-01	1156	1	5.2732	MESO
TCGA-77-8136-01	1189	1	5.95	LUSC
TCGA-D1-A2G0-01	1484	0	5.5392	UCEC
TCGA-ET-A40P-01	1338	0	4.686	THCA
TCGA-13-0765-01	1389	1	4.352	OV
TCGA-CW-5589-01	2378	0	5.6545	KIRC
TCGA-VQ-A8E0-01	562	1	5.3961	STAD
TCGA-2G-AAHG-01	1819	0	6.3896	TGCT
TCGA-61-1998-01	168	0	5.3555	OV
TCGA-23-1029-01	268	0	6.5639	OV
TCGA-95-7567-01	568	0	5.2445	LUAD
TCGA-E2-A14U-01	1318	0	6.261	BRCA
TCGA-AD-6888-01	472	1	4.7523	COAD
TCGA-KB-A93G-01	613	0	5.8164	STAD
TCGA-F4-6809-01	403	1	5.0166	COAD
TCGA-A3-3385-01	1993	0	5.2536	KIRC
TCGA-50-5051-01	478	1	4.6548	LUAD
TCGA-BP-5000-01	563	0	4.1053	KIRC
TCGA-CN-A63U-01	964	0	4.8939	HNSC
TCGA-CK-5914-01	669	0	5.5823	COAD
TCGA-HT-7478-01	194	0	5.6815	LGG
TCGA-23-1030-01	886	0	5.5626	OV
TCGA-5P-A9K6-01	1914	0	4.4196	KIRP
TCGA-VS-A8EG-01	1386	0	6.0687	CESC
TCGA-D1-A3JP-01	515	0	5.4423	UCEC
TCGA-IZ-8195-01	677	0	4.1376	KIRP
TCGA-43-8116-01	358	0	5.9236	LUSC
TCGA-18-3410-01	146	1	5.306	LUSC
TCGA-BR-7704-01	1072	0	4.5705	STAD
TCGA-61-2003-01	122	0	6.0888	OV
TCGA-MW-A4EC-01	498	0	4.834	KIRC
TCGA-L5-A4OM-01	1458	1	6.8392	ESCA
TCGA-WB-A80Q-01	3880	0	3.4061	PCPG
TCGA-BK-A13B-01	966	0	5.2597	UCEC
TCGA-EX-A69L-01	602	0	5.4874	CESC
TCGA-FJ-A871-01	272	1	5.0679	BLCA
TCGA-WB-A817-01	1310	0	5.2028	PCPG
TCGA-55-A48Y-01	630	0	5.3187	LUAD
TCGA-BJ-A45F-01	105	0	4.7893	THCA
TCGA-AK-3447-01	1217	0	1.196	KIRC
TCGA-Q1-A73O-01	428	0	5.9716	CESC
TCGA-D5-6532-01	555	0	5.2972	COAD
TCGA-QR-A70J-01	399	0	4.3456	PCPG
TCGA-VS-A8QC-01	350	1	5.6112	CESC
TCGA-W3-AA1O-06	122	1	6.1363	SKCM
TCGA-86-A456-01	896	0	5.1752	LUAD
TCGA-33-AASB-01	211	1	5.2668	LUSC
TCGA-EA-A5ZE-01	829	0	5.5189	CESC
TCGA-XT-AASU-01	142	1	5.3031	MESO
TCGA-FE-A22Z-01	2243	0	5.6736	THCA
TCGA-B9-4617-01	35	0	3.772	KIRP
TCGA-RW-A8AZ-01	88	1	3.9204	PCPG
TCGA-50-5068-01	1499	1	3.2647	LUAD
TCGA-NK-A5CR-01	2542	0	4.996	LUSC
TCGA-ZS-A9CF-01	2412	0	4.9933	LIHC
TCGA-AR-A24Q-01	3172	0	5.84	BRCA
TCGA-D3-A2J7-06	3136	1	5.6262	SKCM
TCGA-33-4586-01	428	1	5.1688	LUSC
TCGA-56-7580-01	925	0	5.3187	LUSC
TCGA-E8-A416-01	952	0	5.9286	THCA
TCGA-S4-A8RM-01	737	0	5.0014	PAAD
TCGA-DU-A5TW-01	760	0	5.4074	LGG
TCGA-24-2038-01	1354	1	5.1107	OV
TCGA-DX-AB2S-01	280	0	5.014	SARC
TCGA-G9-6329-01	1266	0	5.1285	PRAD
TCGA-MH-A560-01	924	0	3.8239	KIRP
TCGA-GD-A3OP-01	64	0	5.7664	BLCA
TCGA-90-7769-01	358	0	5.0054	LUSC
TCGA-CR-6467-01	1777	0	5.6874	HNSC
TCGA-S9-A6TX-01	1245	0	4.784	LGG
TCGA-OR-A5JC-01	1750	1	4.0653	ACC
TCGA-GS-A9TV-01	730	0	5.7498	DLBC
TCGA-37-4135-01	207	0	3.1475	LUSC
TCGA-RY-A83Z-01	301	0	5.3089	LGG
TCGA-JX-A5QV-01	636	0	5.5233	CESC
TCGA-CN-6988-01	318	0	5.4559	HNSC
TCGA-DA-A3F5-06	6873	1	4.858	SKCM
TCGA-DX-A8BQ-01	1579	0	4.8934	SARC
TCGA-EW-A1P5-01	703	0	6.3218	BRCA
TCGA-QR-A6GS-01	38	0	5.5756	PCPG
TCGA-FD-A3SL-01	712	1	5.3392	BLCA
TCGA-ET-A39L-01	3299	0	6.1192	THCA
TCGA-BH-A1FN-01	2192	1	6.4816	BRCA
TCGA-TS-A8AF-01	358	1	6.2232	MESO
TCGA-EK-A2GZ-01	383	0	4.8595	CESC
TCGA-N5-A4RM-01	148	1	5.3024	UCS
TCGA-DD-AACN-01	1302	0	4.5324	LIHC
TCGA-MM-A564-01	607	0	3.9543	KIRC
TCGA-3L-AA1B-01	475	0	5.3089	COAD
TCGA-06-0141-01	313	1	4.2335	GBM
TCGA-DQ-7596-01	1265	0	5.9729	HNSC
TCGA-HZ-8002-01	366	1	5.8951	PAAD
TCGA-3A-A9IH-01	1021	0	5.2608	PAAD
TCGA-B5-A3FC-01	2185	0	5.2449	UCEC
TCGA-BJ-A0ZC-01	352	0	6.1081	THCA
TCGA-XF-A9T3-01	68	0	5.5252	BLCA
TCGA-98-8020-01	84	1	5.4499	LUSC
TCGA-CV-5970-01	406	1	5.6548	HNSC
TCGA-DX-AB2G-01	478	0	4.4686	SARC
TCGA-A7-A4SE-01	644	0	5.8709	BRCA
TCGA-A1-A0SJ-01	416	0	5.904	BRCA
TCGA-J2-A4AG-01	988	0	6.0332	LUAD
TCGA-EI-6510-01	556	0	5.4493	READ
TCGA-G4-6588-01	796	0	5.9265	COAD
TCGA-RC-A7S9-01	640	0	3.793	LIHC
TCGA-GS-A9TZ-01	765	0	6.0074	DLBC
TCGA-22-5471-01	1845	0	4.435	LUSC
TCGA-E2-A570-01	931	0	5.1297	BRCA
TCGA-VQ-A91V-01	1297	0	5.3056	STAD
TCGA-CV-7425-01	1718	1	5.284	HNSC
TCGA-QR-A6H4-01	2661	0	4.5136	PCPG
TCGA-BH-A201-01	856	0	6.193	BRCA
TCGA-61-2016-01	36	1	5.5037	OV
TCGA-CN-4733-01	1586	0	4.8555	HNSC
TCGA-IR-A3LL-01	1106	0	4.4602	CESC
TCGA-05-4405-01	610	0	5.5787	LUAD
TCGA-06-0125-01	1448	1	5.76	GBM
TCGA-XU-A92Z-01	3663	0	5.9563	THYM
TCGA-DD-AA3A-01	410	1	5.0858	LIHC
TCGA-RW-A68A-01	762	0	4.8314	PCPG
TCGA-13-0885-01	3388	0	4.2631	OV
TCGA-FP-A4BF-01	168	1	4.2661	STAD
TCGA-A8-A09E-01	1492	0	5.8197	BRCA
TCGA-ZB-A964-01	1287	0	6.0477	THYM
TCGA-Y8-A8RZ-01	205	0	3.7667	KIRP
TCGA-CR-5243-01	2562	0	6.0758	HNSC
TCGA-MT-A51W-01	437	0	4.8871	HNSC
TCGA-ZB-A96C-01	2163	0	6.3766	THYM
TCGA-D8-A27V-01	381	0	6.4351	BRCA
TCGA-ZF-AA4V-01	1806	0	4.8064	BLCA
TCGA-50-5944-01	1750	0	5.9946	LUAD
TCGA-RD-A8N1-01	3519	0	5.7937	STAD
TCGA-BR-8687-01	250	1	5.4413	STAD
TCGA-OR-A5JV-01	2023	0	5.8941	ACC
TCGA-EM-A2CO-01	184	0	4.4784	THCA
TCGA-86-7955-01	1072	0	5.935	LUAD
TCGA-BR-A4IY-01	392	0	5.79	STAD
TCGA-V1-A9OQ-01	371	0	4.7751	PRAD
TCGA-FG-A6IZ-01	457	0	3.5436	LGG
TCGA-C5-A1M5-01	2052	1	5.79	CESC
TCGA-DQ-7592-01	1143	0	6.3528	HNSC
TCGA-E2-A14Y-01	2109	0	5.4094	BRCA
TCGA-EM-A3AN-01	1006	0	5.6577	THCA
TCGA-YL-A9WI-01	1623	0	5.8435	PRAD
TCGA-55-7727-01	119	0	6.0288	LUAD
TCGA-QR-A6H0-01	280	0	4.3097	PCPG
TCGA-CS-4941-01	234	1	6.1121	LGG
TCGA-59-2351-01	3532	0	5.7645	OV
TCGA-OU-A5PI-01	1171	0	5.257	ACC
TCGA-XU-A92Q-01	1092	0	5.2281	THYM
TCGA-55-8510-01	539	0	5.1388	LUAD
TCGA-MS-A51U-01	681	0	5.804	BRCA
TCGA-A8-A06Y-01	791	0	5.5119	BRCA
TCGA-XF-AAMW-01	253	1	5.8056	BLCA
TCGA-GI-A2C8-01	225	0	5.6372	BRCA
TCGA-AB-3012-03	1887	0	5.9397	LAML
TCGA-CN-4722-01	1483	0	4.748	HNSC
TCGA-EL-A3ZM-01	1096	0	4.215	THCA
TCGA-DJ-A13X-01	253	0	6.4984	THCA
TCGA-DX-A1L3-01	1020	1	5.0206	SARC
TCGA-HD-A633-01	421	0	5.3519	HNSC
TCGA-AR-A1AM-01	2991	0	6.2985	BRCA
TCGA-13-0890-01	4424	0	4.6899	OV
TCGA-VF-A8AE-01	727	0	4.774	TGCT
TCGA-DH-A7UT-01	531	1	5	LGG
TCGA-A6-6138-01	685	0	5.4074	COAD
TCGA-DU-5871-01	576	0	5.7637	LGG
TCGA-CV-7238-01	2727	0	5.4067	HNSC
TCGA-AB-2841-03	1401	1	5.1977	LAML
TCGA-EL-A3T7-01	1256	0	5.9198	THCA
TCGA-F4-6808-01	1024	0	4.9002	COAD
TCGA-CN-5367-01	352	1	5.6427	HNSC
TCGA-MP-A4T8-01	161	1	5.3944	LUAD
TCGA-D6-A74Q-01	710	0	4.9175	HNSC
TCGA-86-8279-01	949	0	5.8407	LUAD
TCGA-W2-A7HB-01	604	0	5.2146	PCPG
TCGA-GR-A4D4-01	1581	0	5.9623	DLBC
TCGA-CR-5250-01	799	0	5.9305	HNSC
TCGA-B0-5100-01	1913	1	4.3385	KIRC
TCGA-EJ-7218-01	2542	0	5.9479	PRAD
TCGA-XK-AAJR-01	1124	0	6.2184	PRAD
TCGA-55-A494-01	481	0	5.44	LUAD
TCGA-BP-4991-01	1413	0	5.9189	KIRC
TCGA-44-3917-01	1183	0	2.96454	LUAD
TCGA-61-2000-01	441	0	5.4067	OV
TCGA-A4-7288-01	1857	0	5.4196	KIRP
TCGA-75-5125-01	2027	1	6.0792	LUAD
TCGA-B0-5400-01	1733	0	4.1899	KIRC
TCGA-G4-6317-01	1095	0	4.497	COAD
TCGA-HU-8244-01	742	0	5.2095	STAD
TCGA-25-2404-01	883	1	5.5497	OV
TCGA-CV-7437-01	506	1	5.4614	HNSC
TCGA-EL-A3T3-01	4017	0	5.2928	THCA
TCGA-K7-A5RG-01	519	0	4.7645	LIHC
TCGA-ZG-A9LU-01	579	0	5.0579	PRAD
TCGA-13-0768-01	1784	1	4.5473	OV
TCGA-B6-A409-01	573	1	4.5186	BRCA
TCGA-KC-A7F5-01	91	0	5.1672	PRAD
TCGA-C5-A7X8-01	83	0	4.6916	CESC
TCGA-BP-4330-01	1888	0	5.855	KIRC
TCGA-21-1078-01	474	1	5.6233	LUSC
TCGA-34-2600-01	1874	1	6.1552	LUSC
TCGA-EA-A3HS-01	959	0	5.88	CESC
TCGA-W3-AA1W-06	6666	0	5.7687	SKCM
TCGA-3B-A9HZ-01	1170	0	5.9524	SARC
TCGA-CJ-4873-01	2259	0	4.0807	KIRC
TCGA-SX-A7SL-01	823	0	4.222	KIRP
TCGA-AB-2836-03	518	1	6.2497	LAML
TCGA-BH-A1EX-01	1508	1	6.142	BRCA
TCGA-HW-8321-01	1294	0	5.632	LGG
TCGA-CK-4952-01	475	0	5.6476	COAD
TCGA-G4-6309-01	2600	0	5.6902	COAD
TCGA-EZ-7264-01	1201	0	5.2411	LGG
TCGA-X7-A8M0-01	441	0	5.8136	THYM
TCGA-E8-A433-01	951	0	4.523	THCA
TCGA-55-8615-01	446	0	4.9113	LUAD
TCGA-HZ-A4BK-01	657	0	5.2087	PAAD
TCGA-EL-A3GQ-01	1528	0	6.6004	THCA
TCGA-MP-A4TF-01	336	1	5.8738	LUAD
TCGA-G2-A2EO-01	1804	1	4.6271	BLCA
TCGA-D6-A6EO-01	759	0	6.1469	HNSC
TCGA-RC-A7SF-01	579	0	3.9356	LIHC
TCGA-EB-A24C-01	632	0	5.7908	SKCM
TCGA-AK-3443-01	1423	0	4.8822	KIRC
TCGA-A7-A0CJ-01	931	0	5.7597	BRCA
TCGA-CS-6666-01	1428	0	5.9019	LGG
TCGA-BP-4992-01	501	0	4.0127	KIRC
TCGA-CM-5868-01	518	0	5.1579	COAD
TCGA-WC-A885-01	686	0	4.9805	UVM
TCGA-D1-A3DA-01	483	0	5.6147	UCEC
TCGA-55-6979-01	237	1	4.8202	LUAD
TCGA-P4-AAVO-01	2400	0	3.2112	KIRP
TCGA-NC-A5HK-01	128	0	5.235	LUSC
TCGA-VQ-A91Z-01	1690	0	5.5454	STAD
TCGA-DX-A8BR-01	4573	0	5.8505	SARC
TCGA-W5-AA2X-01	271	1	5.1958	CHOL
TCGA-BJ-A291-01	696	0	4.9933	THCA
TCGA-IR-A3LH-01	2394	0	5.0858	CESC
TCGA-KO-8410-01	3136	0	4.2773	KICH
TCGA-BH-A0H0-01	461	0	6.5961	BRCA
TCGA-LN-A4A9-01	351	1	5.4925	ESCA
TCGA-LL-A5YO-01	440	0	5.0584	BRCA
TCGA-86-A4JF-01	737	1	5.4948	LUAD
TCGA-DC-6156-01	943	0	5.5705	READ
TCGA-QU-A6IP-01	2620	0	5.533	PRAD
TCGA-FI-A3PV-01	1249	1	5.1839	UCEC
TCGA-V1-A9O9-01	2870	0	6.0101	PRAD
TCGA-FS-A1Z3-06	636	1	6.0481	SKCM
TCGA-VQ-A8PH-01	389	1	4.6736	STAD
TCGA-AC-A6IX-01	373	0	5.8354	BRCA
TCGA-XF-A8HH-01	57	1	4.9837	BLCA
TCGA-EB-A551-01	590	0	4.853	SKCM
TCGA-EL-A4K2-01	928	0	5.6893	THCA
TCGA-HW-7491-01	2078	0	5.4407	LGG
TCGA-FS-A1ZD-06	1628	1	6.4458	SKCM
TCGA-86-7701-01	947	0	5.101	LUAD
TCGA-EJ-A8FO-01	282	0	6.4986	PRAD
TCGA-62-8398-01	444	1	5.6085	LUAD
TCGA-A3-3307-01	1436	0	5.5614	KIRC
TCGA-A3-3320-01	1508	0	6.0104	KIRC
TCGA-EM-A3O7-01	223	0	6.0266	THCA
TCGA-D3-A8GP-06	4646	0	5.8138	SKCM
TCGA-L9-A443-01	193	1	4.9924	LUAD
TCGA-CZ-5469-01	946	1	3.5187	KIRC
TCGA-S9-A6U1-01	785	0	5.8948	LGG
TCGA-A2-A04Y-01	1099	0	5.0867	BRCA
TCGA-D3-A2JF-06	1888	0	5.0786	SKCM
TCGA-66-2767-01	61	0	4.4509	LUSC
TCGA-MR-A520-01	229	0	3.7688	LIHC
TCGA-X7-A8M4-01	3808	0	5.48	THYM
TCGA-FD-A3B7-01	122	1	5.725	BLCA
TCGA-E1-5307-01	1762	1	6.0106	LGG
TCGA-78-8660-01	321	1	5.2913	LUAD
TCGA-DU-A76L-01	814	1	6.0204	LGG
TCGA-C5-A1M9-01	1065	1	5.6798	CESC
TCGA-KL-8325-01	725	1	4.8684	KICH
TCGA-HW-7495-01	1078	0	5.257	LGG
TCGA-K4-A3WU-01	105	0	5.2851	BLCA
TCGA-AG-4021-01	121	1	5.467	READ
TCGA-E2-A156-01	726	0	7.3847	BRCA
TCGA-CS-6669-01	1494	0	4.9607	LGG
TCGA-EL-A3GW-01	1527	0	5.9855	THCA
TCGA-EM-A2CL-01	401	0	6.0938	THCA
TCGA-CF-A47V-01	379	0	4.1636	BLCA
TCGA-AR-A24R-01	3430	0	6.3516	BRCA
TCGA-3H-AB3O-01	1302	1	5.0423	MESO
TCGA-J4-A67L-01	770	0	5.0206	PRAD
TCGA-HT-7481-01	2918	0	5.1094	LGG
TCGA-AB-2894-03	181	1	6.0618	LAML
TCGA-NC-A5HO-01	1336	0	4.664	LUSC
TCGA-QQ-A5VA-01	550	1	5.4323	SARC
TCGA-AJ-A3BG-01	550	0	4.9322	UCEC
TCGA-BF-A1PZ-01	853	0	6.4291	SKCM
TCGA-AB-2844-03	122	1	6.1769	LAML
TCGA-AB-2828-03	2284	0	6.5215	LAML
TCGA-XQ-A8TA-01	146	1	5.613	PRAD
TCGA-78-7148-01	626	1	5.5925	LUAD
TCGA-DU-8163-01	629	0	5.797	LGG
TCGA-FS-A4FB-06	813	1	5.6605	SKCM
TCGA-D8-A1JP-01	639	0	5.6476	BRCA
TCGA-E2-A1IK-01	1800	0	5.2612	BRCA
TCGA-24-0970-01	354	1	5.1322	OV
TCGA-43-6773-01	116	1	4.4732	LUSC
TCGA-24-1424-01	183	0	5.6256	OV
TCGA-EB-A44Q-06	422	0	5.7088	SKCM
TCGA-AN-A0FS-01	210	0	6.3463	BRCA
TCGA-77-8154-01	1841	0	5.4293	LUSC
TCGA-2G-AAFM-01	503	0	4.5754	TGCT
TCGA-DJ-A3V5-01	584	0	5.7528	THCA
TCGA-WE-A8ZX-06	1089	0	5.3512	SKCM
TCGA-AC-A3TM-01	762	0	4.6451	BRCA
TCGA-DJ-A2Q3-01	1224	0	5.98	THCA
TCGA-CV-7446-01	1093	1	5.9421	HNSC
TCGA-G8-6909-01	3553	1	4.466	DLBC
TCGA-VQ-A91N-01	570	1	5.579	STAD
TCGA-DK-A3X1-01	2009	0	3.927	BLCA
TCGA-B9-A5W7-01	585	0	4.916	KIRP
TCGA-AR-A2LE-01	5062	0	5.7244	BRCA
TCGA-AD-6964-01	331	1	5.5847	COAD
TCGA-37-A5EL-01	1143	1	5.0964	LUSC
TCGA-26-1442-01	953	0	5.1301	GBM
TCGA-B0-4688-01	101	1	5.6902	KIRC
TCGA-BH-A0HK-01	178	0	5.3523	BRCA
TCGA-J4-A67O-01	839	0	4.0331	PRAD
TCGA-G4-6295-01	254	0	5.3992	COAD
TCGA-RD-A8NB-01	513	1	6.0319	STAD
TCGA-B2-4101-01	648	0	5.7968	KIRC
TCGA-BQ-7048-01	2839	0	4.6083	KIRP
TCGA-DG-A2KJ-01	2893	0	2.1013	CESC
TCGA-67-6215-01	174	0	5.9784	LUAD
TCGA-55-A490-01	99	1	5.851	LUAD
TCGA-4Z-AA81-01	1270	1	5.1107	BLCA
TCGA-CF-A3MG-01	369	0	5.498	BLCA
TCGA-QR-A708-01	35	0	2.9319	PCPG
TCGA-24-2023-01	1364	1	4.7148	OV
TCGA-BR-A4PE-01	621	0	5.0357	STAD
TCGA-NH-A50T-01	553	0	4.9732	COAD
TCGA-FE-A237-01	3431	0	6.0713	THCA
TCGA-2G-AAFI-01	675	0	6.2388	TGCT
TCGA-ZS-A9CE-01	1241	0	4.1946	LIHC
TCGA-AR-A250-01	2707	0	6.2683	BRCA
TCGA-HC-7230-01	1001	0	6.7203	PRAD
TCGA-S5-AA26-01	503	0	4.38	BLCA
TCGA-HT-8110-01	419	0	5.391	LGG
TCGA-D8-A1JG-01	1612	0	5.9605	BRCA
TCGA-KL-8337-01	1364	0	4.287	KICH
TCGA-ZF-A9R4-01	921	0	5.4367	BLCA
TCGA-GC-A3OO-01	481	0	5.8672	BLCA
TCGA-D5-5539-01	596	0	5.1293	COAD
TCGA-GN-A26C-01	821	1	5.5675	SKCM
TCGA-HC-A6AL-01	67	0	5.0009	PRAD
TCGA-69-7974-01	184	0	5.94	LUAD
TCGA-C8-A134-01	383	0	6.1316	BRCA
TCGA-D3-A1Q7-06	4053	0	6.0264	SKCM
TCGA-AK-3429-01	3328	0	4.5832	KIRC
TCGA-JV-A5VF-01	32	1	5.061	SARC
TCGA-AH-6903-01	592	0	5.4016	READ
TCGA-5P-A9K8-01	1309	0	4.6611	KIRP
TCGA-BS-A0V4-01	1810	0	2.7826	UCEC
TCGA-Z6-A9VB-01	40	0	5.8973	ESCA
TCGA-Q1-A5R3-01	485	0	3.2143	CESC
TCGA-AC-A62V-01	348	1	4.8207	BRCA
TCGA-G3-AAV0-01	476	0	3.4061	LIHC
TCGA-ET-A39O-01	3059	0	5.3889	THCA
TCGA-G9-6369-01	1215	0	4.4964	PRAD
TCGA-FK-A3S3-01	2162	0	5.9568	THCA
TCGA-FB-AAQ1-01	123	1	4.9727	PAAD
TCGA-AK-3455-01	683	1	4.6206	KIRC
TCGA-HC-7211-01	1221	0	7.0179	PRAD
TCGA-2Z-A9J3-01	1771	1	4.6759	KIRP
TCGA-GF-A3OT-06	301	0	5.7525	SKCM
TCGA-GM-A3XN-01	2019	0	5.6921	BRCA
TCGA-49-AAR4-01	879	1	5.2442	LUAD
TCGA-UD-AAC7-01	406	1	5.8012	MESO
TCGA-4L-AA1F-01	350	0	5.4138	PRAD
TCGA-AK-3433-01	3409	0	4.497	KIRC
TCGA-DD-AAD8-01	1219	0	4.3162	LIHC
TCGA-AO-A129-01	3286	0	5.2005	BRCA
TCGA-P3-A6T3-01	577	1	5.0072	HNSC
TCGA-ER-A19G-06	9188	0	6.4109	SKCM
TCGA-R5-A7ZR-01	185	1	4.8924	STAD
TCGA-CV-A468-01	464	1	4.8218	HNSC
TCGA-EJ-5516-01	1889	0	6.6559	PRAD
TCGA-DX-A8BV-01	1845	1	5.963	SARC
TCGA-EY-A2OO-01	1392	0	5.5451	UCEC
TCGA-YF-AA3L-01	364	0	4.4569	BLCA
TCGA-BR-8059-01	439	1	4.9969	STAD
TCGA-EL-A3MZ-01	1597	1	5.465	THCA
TCGA-CD-8527-01	218	1	4.0696	STAD
TCGA-DD-AACU-01	1567	0	4.8679	LIHC
TCGA-BH-A1F8-01	763	1	6.2104	BRCA
TCGA-G3-AAV3-01	412	0	4.1994	LIHC
TCGA-QK-A6V9-01	833	0	5.8607	HNSC
TCGA-A3-3306-01	1120	0	4.8968	KIRC
TCGA-XF-A9SJ-01	98	1	4.3227	BLCA
TCGA-D8-A1JK-01	612	0	5.0157	BRCA
TCGA-WE-A8ZO-06	2145	0	6.0376	SKCM
TCGA-ZF-A9R0-01	680	1	4.5423	BLCA
TCGA-RY-A840-01	854	0	4.2833	LGG
TCGA-A8-A08X-01	1308	0	5.1744	BRCA
TCGA-AR-A2LN-01	1161	0	6.4108	BRCA
TCGA-AB-2949-03	699	0	6.1136	LAML
TCGA-EI-6882-01	262	0	6.0898	READ
TCGA-MK-A4N6-01	1098	0	5.9404	THCA
TCGA-AZ-4315-01	1776	0	4.7027	COAD
TCGA-DD-AADO-01	453	0	2.7183	LIHC
TCGA-3M-AB46-01	1765	0	4.5742	STAD
TCGA-DX-A48R-01	805	0	5.9435	SARC
TCGA-VM-A8C9-01	1314	0	4.3723	LGG
TCGA-EB-A85I-01	362	0	4.5922	SKCM
TCGA-DX-A7ET-01	463	0	3.7625	SARC
TCGA-CJ-4869-01	2554	0	4.6065	KIRC
TCGA-AA-3506-01	1765	0	5.0291	COAD
TCGA-3A-A9I9-01	634	1	4.1094	PAAD
TCGA-A4-8098-01	896	0	3.9289	KIRP
TCGA-BR-8286-01	895	0	5.6088	STAD
TCGA-F2-6879-01	334	1	5.5565	PAAD
TCGA-IN-A7NT-01	323	0	5.8314	STAD
TCGA-G3-A3CJ-01	594	0	2.8897	LIHC
TCGA-SR-A6MU-01	3362	0	3.2112	PCPG
TCGA-ZG-A9LM-01	378	0	4.9279	PRAD
TCGA-EB-A4OZ-01	620	0	3.6382	SKCM
TCGA-J8-A3YD-01	968	0	5.726	THCA
TCGA-DD-A73C-01	701	0	5.018	LIHC
TCGA-61-2111-01	3825	0	5.79	OV
TCGA-R5-A7ZI-01	2267	0	3.4868	STAD
TCGA-AJ-A3NC-01	1125	0	5.3505	UCEC
TCGA-4V-A9QI-01	2936	0	4.6888	THYM
TCGA-BT-A42C-01	873	0	5.1194	BLCA
TCGA-QR-A70K-01	274	0	3.9974	PCPG
TCGA-AB-2955-03	489	1	6.2886	LAML
TCGA-G3-A25X-01	1779	0	3.5851	LIHC
TCGA-05-4418-01	274	1	4.866	LUAD
TCGA-BP-4983-01	1413	0	5.76	KIRC
TCGA-B4-5378-01	175	0	5.756	KIRC
TCGA-HG-A2PA-01	773	1	5.5274	CESC
TCGA-A8-A09A-01	304	0	6.0529	BRCA
TCGA-BQ-7056-01	612	0	4.5503	KIRP
TCGA-BR-6801-01	1223	0	4.3827	STAD
TCGA-F9-A4JJ-01	325	1	4.7082	KIRP
TCGA-CV-A6K2-01	317	1	5.1859	HNSC
TCGA-5P-A9JZ-01	2744	0	4.9089	KIRP
TCGA-HD-A6I0-01	210	0	3.449	HNSC
TCGA-WC-A87W-01	1703	0	5.2184	UVM
TCGA-FA-A82F-01	427	0	5.5132	DLBC
TCGA-EM-A3AR-01	1133	0	5.986	THCA
TCGA-HW-8319-01	1209	1	5.9917	LGG
TCGA-E2-A1IJ-01	865	0	5.6854	BRCA
TCGA-HB-A3L4-01	1061	1	5.7134	SARC
TCGA-3A-A9IB-01	224	1	5.1132	PAAD
TCGA-G7-6792-01	2765	0	5.7693	KIRP
TCGA-31-1946-01	918	0	5.6921	OV
TCGA-IB-AAUV-01	404	0	5.3111	PAAD
TCGA-BD-A2L6-01	1363	0	3.9147	LIHC
TCGA-B2-5639-01	1003	1	5.4466	KIRC
TCGA-GK-A6C7-01	61	0	5.2825	KIRC
TCGA-EE-A2MS-06	4942	0	5.1843	SKCM
TCGA-EL-A4K7-01	1251	0	4.382	THCA
TCGA-ZG-A9LY-01	370	0	5.935	PRAD
TCGA-B5-A1MW-01	447	0	6.3329	UCEC
TCGA-DJ-A2PQ-01	1077	0	6.0281	THCA
TCGA-OR-A5KO-01	1414	0	5.0875	ACC
TCGA-A8-A08O-01	943	0	6.6272	BRCA
TCGA-13-0720-01	1355	1	5.1482	OV
TCGA-EM-A22M-01	442	0	4.4881	THCA
TCGA-EM-A3FO-01	532	0	5.0657	THCA
TCGA-V4-A9ES-01	1511	0	4.17	UVM
TCGA-J4-A67K-01	1004	0	4.5479	PRAD
TCGA-A3-3359-01	2504	0	5.0871	KIRC
TCGA-HT-7482-01	3253	0	5.7666	LGG
TCGA-CV-6962-01	126	1	4.9787	HNSC
TCGA-EA-A50E-01	227	1	4.7426	CESC
TCGA-21-1082-01	3644	0	5.4002	LUSC
TCGA-35-4123-01	182	0	4.0926	LUAD
TCGA-A2-A4RY-01	648	0	6.0738	BRCA
TCGA-QH-A6CW-01	414	0	5.7968	LGG
TCGA-UF-A7JT-01	993	1	5.1465	HNSC
TCGA-DX-AB3A-01	978	1	4.7976	SARC
TCGA-AL-3466-01	293	1	4.2661	KIRP
TCGA-R5-A805-01	281	1	5.0845	STAD
TCGA-A2-A0SY-01	1347	0	6.2232	BRCA
TCGA-AC-A8OP-01	614	0	5.6557	BRCA
TCGA-98-A53J-01	630	0	4.8177	LUSC
TCGA-VP-A87B-01	2722	0	5.5157	PRAD
TCGA-EW-A1PA-01	575	0	6.0155	BRCA
TCGA-AO-A126-01	3307	0	5.2884	BRCA
TCGA-EM-A4FF-01	2573	0	5.4719	THCA
TCGA-CJ-4878-01	2186	0	5.6935	KIRC
TCGA-CH-5792-01	91	0	6.1677	PRAD
TCGA-DD-A11D-01	1560	1	4.5565	LIHC
TCGA-AO-A0J6-01	1140	0	5.8597	BRCA
TCGA-DU-5870-01	5546	0	5.1285	LGG
TCGA-24-2033-01	562	1	5.2079	OV
TCGA-G4-6314-01	1093	0	5.0264	COAD
TCGA-EW-A6SB-01	760	0	4.1962	BRCA
TCGA-D3-A3C8-06	1409	0	5.4226	SKCM
TCGA-SJ-A6ZI-01	631	0	5.7756	UCEC
TCGA-EA-A556-01	453	0	5.546	CESC
TCGA-MJ-A68J-01	547	0	5.1482	SARC
TCGA-DD-A118-01	3437	0	4.5028	LIHC
TCGA-VS-A9V3-01	540	0	5.9853	CESC
TCGA-AU-6004-01	824	0	5.9442	COAD
TCGA-KD-A5QS-01	1941	1	6.1577	SARC
TCGA-BQ-7061-01	218	0	5.331	KIRP
TCGA-A5-A3LP-01	455	0	5.5841	UCEC
TCGA-25-1627-01	394	1	5.5094	OV
TCGA-63-A5MJ-01	1824	0	5.2574	LUSC
TCGA-EW-A2FV-01	788	0	5.9069	BRCA
TCGA-V4-A9E8-01	808	1	4.6029	UVM
TCGA-CR-7379-01	1036	0	5.797	HNSC
TCGA-TP-A8TV-01	610	0	5.9482	PRAD
TCGA-AY-6386-01	542	0	5.353	COAD
TCGA-D7-A74A-01	607	0	4.2914	STAD
TCGA-TM-A84S-01	454	0	4.8115	LGG
TCGA-B0-4701-01	238	1	5.4624	KIRC
TCGA-33-4538-01	2979	1	5.2285	LUSC
TCGA-26-5136-01	577	1	5.3882	GBM
TCGA-GU-A42P-01	332	1	5.8592	BLCA
TCGA-AO-A03R-01	2091	0	4.8585	BRCA
TCGA-G7-6796-01	2173	0	3.7313	KIRP
TCGA-E9-A54X-01	727	0	5.4175	BRCA
TCGA-AO-A0JB-01	1542	0	2.9205	BRCA
TCGA-2F-A9KP-01	364	1	5.4951	BLCA
TCGA-V4-A9F7-01	1256	0	5.3306	UVM
TCGA-AC-A3W5-01	504	0	5.2604	BRCA
TCGA-A6-5661-01	1020	0	5.076	COAD
TCGA-DJ-A1QF-01	931	0	6.4877	THCA
TCGA-N8-A4PO-01	781	0	5.6795	UCS
TCGA-KL-8338-01	2633	0	3.8719	KICH
TCGA-LN-A4A2-01	380	0	6.3486	ESCA
TCGA-AB-3007-03	1581	0	6.415	LAML
TCGA-J4-A83N-01	992	0	5.8271	PRAD
TCGA-XM-A8R9-01	1488	0	5.3086	THYM
TCGA-WB-A80K-01	1255	0	5.6378	PCPG
TCGA-CA-5797-01	383	0	5.4233	COAD
TCGA-D3-A3C7-06	1429	0	4.8915	SKCM
TCGA-AL-3467-01	2135	0	6.327	KIRP
TCGA-A7-A13G-01	718	0	5.9235	BRCA
TCGA-V4-A9EW-01	1211	0	5.1851	UVM
TCGA-14-1034-01	485	1	5.9577	GBM
TCGA-EM-A4FQ-01	683	0	4.8768	THCA
TCGA-AR-A1AS-01	1150	0	6.4616	BRCA
TCGA-VS-A9UH-01	1427	0	4.7016	CESC
TCGA-B0-4691-01	139	1	4.1169	KIRC
TCGA-CN-A6V3-01	742	0	5.6519	HNSC
TCGA-G3-AAV7-01	361	0	5.0588	LIHC
TCGA-CU-A3QU-01	158	0	5.8184	BLCA
TCGA-ZB-A96H-01	1504	0	5.7924	THYM
TCGA-ER-A19D-06	383	1	6.3033	SKCM
TCGA-24-0966-01	232	0	3.7646	OV
TCGA-06-0184-01	2126	1	4.7772	GBM
TCGA-12-3652-01	1062	1	3.9765	GBM
TCGA-56-8503-01	41	0	5.3758	LUSC
TCGA-D8-A1Y1-01	302	1	5.8043	BRCA
TCGA-DA-A1HY-06	4407	0	6.062	SKCM
TCGA-UD-AAC1-01	789	1	5.09	MESO
TCGA-BR-8677-01	813	0	5.4407	STAD
TCGA-24-2026-01	1059	1	6.1751	OV
TCGA-RY-A845-01	596	0	5.5726	LGG
TCGA-CJ-5689-01	1620	1	5.0786	KIRC
TCGA-DK-AA6Q-01	413	1	4.7576	BLCA
TCGA-DD-A4NI-01	816	0	4.0705	LIHC
TCGA-EY-A1GP-01	573	0	4.9151	UCEC
TCGA-EJ-5515-01	1832	0	6.6744	PRAD
TCGA-76-4927-01	535	1	5.523	GBM
TCGA-FG-8182-01	416	0	5.7304	LGG
TCGA-UF-A7JC-01	546	1	5.5925	HNSC
TCGA-CN-5373-01	1584	0	5.4728	HNSC
TCGA-14-0790-01	419	1	4.8022	GBM
TCGA-E3-A3DZ-01	1436	0	5.9563	THCA
TCGA-26-5132-01	286	0	5.6189	GBM
TCGA-D6-6827-01	568	0	5.7759	HNSC
TCGA-A3-3363-01	319	0	4.867	KIRC
TCGA-BH-A0DD-01	2486	0	6.4133	BRCA
TCGA-X6-A8C4-01	628	1	5.5005	SARC
TCGA-G9-6496-01	1726	0	4.4951	PRAD
TCGA-CN-4725-01	1157	0	5.523	HNSC
TCGA-JX-A3PZ-01	642	1	5.0321	CESC
TCGA-BP-4325-01	2964	0	5.4822	KIRC
TCGA-DD-AADL-01	636	0	4.5355	LIHC
TCGA-BT-A20P-01	544	1	4.5079	BLCA
TCGA-FB-AAPZ-01	716	0	5.1538	PAAD
TCGA-98-A53A-01	552	1	6.1811	LUSC
TCGA-CZ-5985-01	1997	0	5.8543	KIRC
TCGA-N9-A4Q4-01	1089	0	5.2219	UCS
TCGA-55-6969-01	1239	0	5.1914	LUAD
TCGA-04-1331-01	1336	1	5.498	OV
TCGA-W3-AA21-06	3195	1	4.9919	SKCM
TCGA-RN-AAAQ-01	510	0	4.6047	SARC
TCGA-V1-A8WV-01	686	0	4.9482	PRAD
TCGA-D7-6525-01	406	1	5.4845	STAD
TCGA-91-8497-01	434	1	5.3768	LUAD
TCGA-A5-A7WJ-01	341	0	6.1579	UCEC
TCGA-ZF-A9RN-01	615	1	5.7353	BLCA
TCGA-NC-A5HL-01	88	1	4.9654	LUSC
TCGA-C5-A1MP-01	109	0	5.4436	CESC
TCGA-CC-A5UD-01	304	1	4.2134	LIHC
TCGA-B7-A5TK-01	288	0	4.976	STAD
TCGA-25-1628-01	627	1	6.0594	OV
TCGA-X6-A7WD-01	938	0	5.5255	SARC
TCGA-56-8307-01	818	0	6.002	LUSC
TCGA-A2-A0EN-01	4088	0	5.4236	BRCA
TCGA-GV-A3QI-01	1110	0	5.6551	BLCA
TCGA-W5-AA2H-01	1077	0	4.5958	CHOL
TCGA-DX-A6YX-01	513	1	6.1775	SARC
TCGA-EE-A3J4-06	3869	1	5.3674	SKCM
TCGA-FB-AAPU-01	381	1	4.892	PAAD
TCGA-VQ-A8PO-01	282	1	5.6445	STAD
TCGA-DD-AAE6-01	141	0	4.3227	LIHC
TCGA-J1-A4AH-01	581	0	5.2902	LUSC
TCGA-BR-8381-01	224	0	5.4373	STAD
TCGA-A3-3316-01	1493	0	5.1827	KIRC
TCGA-B0-5081-01	362	1	4.6949	KIRC
TCGA-33-AASL-01	826	1	4.3435	LUSC
TCGA-CW-5587-01	2226	0	5.9672	KIRC
TCGA-CG-4301-01	92	0	5.1449	STAD
TCGA-BA-5149-01	806	1	5.879	HNSC
TCGA-FG-6688-01	571	0	5.392	LGG
TCGA-H9-7775-01	185	0	6.0213	PRAD
TCGA-E9-A1R2-01	1063	0	6.1071	BRCA
TCGA-62-A470-01	1194	1	5.2858	LUAD
TCGA-AB-3008-03	822	1	6.3904	LAML
TCGA-G9-6339-01	2551	0	5.373	PRAD
TCGA-A8-A08L-01	304	1	6.3648	BRCA
TCGA-A7-A3RF-01	408	0	5.3782	BRCA
TCGA-53-A4EZ-01	1071	0	4.9528	LUAD
TCGA-78-7162-01	3169	1	5.5862	LUAD
TCGA-TQ-A7RP-01	914	0	5.0449	LGG
TCGA-FD-A5BU-01	588	0	5.761	BLCA
TCGA-68-8251-01	406	0	5.7629	LUSC
TCGA-ER-A19K-01	469	1	5.8819	SKCM
TCGA-HT-8113-01	900	0	5.2235	LGG
TCGA-VQ-A8PP-01	712	1	6.2836	STAD
TCGA-MQ-A4LC-01	2790	1	5.5877	MESO
TCGA-SN-A6IS-01	496	0	6.378	TGCT
TCGA-76-4932-01	1458	1	5.625	GBM
TCGA-A2-A0D4-01	767	0	5.9251	BRCA
TCGA-HT-7689-01	455	0	5.839	LGG
TCGA-EW-A1IW-01	371	0	5.9498	BRCA
TCGA-VQ-A94P-01	81	1	5.6834	STAD
TCGA-CV-6003-01	1665	0	4.9792	HNSC
TCGA-21-1081-01	284	1	6.3611	LUSC
TCGA-AO-A03M-01	1866	0	6.1883	BRCA
TCGA-D7-6521-01	564	0	4.9322	STAD
TCGA-3X-AAVB-01	402	0	5.2365	CHOL
TCGA-58-8391-01	2167	0	5.5877	LUSC
TCGA-HF-A5NB-01	928	0	5.898	STAD
TCGA-B6-A0IQ-01	4285	0	5.3288	BRCA
TCGA-GN-A267-06	1960	1	4.2064	SKCM
TCGA-BH-A1EW-01	1694	1	6.7301	BRCA
TCGA-BH-A1FG-01	3736	1	5.3583	BRCA
TCGA-AR-A0TS-01	2558	0	6.1353	BRCA
TCGA-66-2754-01	61	0	5.5348	LUSC
TCGA-CJ-5686-01	2038	0	5.4774	KIRC
TCGA-A2-A0CM-01	754	1	6.2149	BRCA
TCGA-FD-A3NA-01	1845	0	5.2574	BLCA
TCGA-85-A4QQ-01	927	1	5.0171	LUSC
TCGA-13-0795-01	619	1	3.1179	OV
TCGA-L5-A43C-01	96	0	4.9792	ESCA
TCGA-A8-A06X-01	943	1	6.2091	BRCA
TCGA-KF-A41W-01	356	0	5.5699	SARC
TCGA-FG-7638-01	686	0	4.664	LGG
TCGA-QB-AA9O-06	549	1	4.3889	SKCM
TCGA-GR-7353-01	2983	0	3.8601	DLBC
TCGA-D8-A140-01	403	0	6.7258	BRCA
TCGA-KB-A93J-01	1124	0	5.7035	STAD
TCGA-US-A77J-01	568	1	5.0054	PAAD
TCGA-29-1763-01	2032	0	5.3893	OV
TCGA-22-4601-01	1057	1	6.082	LUSC
TCGA-DU-7013-01	269	1	6.131	LGG
TCGA-ET-A40Q-01	1407	0	5.2754	THCA
TCGA-EB-A3Y6-01	126	0	5.3789	SKCM
TCGA-63-A5MB-01	3123	0	5.1252	LUSC
TCGA-VN-A88Q-01	1366	0	6.5011	PRAD
TCGA-OR-A5JP-01	464	0	4.7856	ACC
TCGA-QF-A5YT-01	1215	0	4.6877	UCEC
TCGA-BP-5001-01	1177	0	4.3716	KIRC
TCGA-A6-5662-01	718	0	4.7929	COAD
TCGA-G9-6348-01	1515	0	5.48	PRAD
TCGA-32-1970-01	468	1	5.4771	GBM
TCGA-E9-A1R6-01	339	0	6.1161	BRCA
TCGA-BP-4968-01	1746	0	4.6502	KIRC
TCGA-DK-AA76-01	366	0	5.5008	BLCA
TCGA-L5-A4OO-01	101	0	5.1784	ESCA
TCGA-2A-A8VL-01	621	0	6.0411	PRAD
TCGA-V1-A9ZK-01	1383	0	6.3505	PRAD
TCGA-43-5670-01	849	0	5.7469	LUSC
TCGA-B0-4838-01	834	1	5.597	KIRC
TCGA-62-A46Y-01	414	1	5.3424	LUAD
TCGA-AA-3489-01	214	1	5.1494	COAD
TCGA-ZC-AAAA-01	819	0	5.8948	THYM
TCGA-MU-A5YI-01	1053	0	5.5448	CESC
TCGA-IM-A4EB-01	780	0	4.9792	THCA
TCGA-66-2758-01	639	0	4.5117	LUSC
TCGA-3N-A9WB-06	518	1	5.178	SKCM
TCGA-DK-A1AA-01	578	0	5.337	BLCA
TCGA-DJ-A4UQ-01	1005	0	5.9851	THCA
TCGA-CH-5765-01	700	0	6.26	PRAD
TCGA-A2-A0CZ-01	1616	0	5.4935	BRCA
TCGA-BH-A1FE-01	2273	1	6.4962	BRCA
TCGA-AF-2687-01	1427	0	5.4426	READ
TCGA-E1-A7Z3-01	2235	1	5.1231	LGG
TCGA-VS-A8QA-01	1099	0	6.015	CESC
TCGA-DD-AAD3-01	1295	0	4.6416	LIHC
TCGA-24-1470-01	105	0	5.998	OV
TCGA-G9-6377-01	958	0	5.8669	PRAD
TCGA-DM-A1D8-01	383	1	4.842	COAD
TCGA-EJ-5511-01	1476	0	6.6444	PRAD
TCGA-BF-A3DJ-01	464	0	5.7372	SKCM
TCGA-A2-A04Q-01	2385	0	5.096	BRCA
TCGA-WA-A7GZ-01	625	1	5.9091	HNSC
TCGA-WE-AAA4-06	760	0	4.5626	SKCM
TCGA-HT-7476-01	199	0	4.8802	LGG
TCGA-DX-AB37-01	2575	1	4.5928	SARC
TCGA-AZ-6599-01	206	1	5.2083	COAD
TCGA-K1-A3PN-01	3080	0	5.954	SARC
TCGA-2G-AAGV-01	4527	0	5.7326	TGCT
TCGA-DA-A1IA-06	2005	1	5.5435	SKCM
TCGA-CH-5788-01	821	0	6.2453	PRAD
TCGA-HZ-A9TJ-01	603	0	4.9991	PAAD
TCGA-TQ-A7RG-01	599	0	4.9892	LGG
TCGA-AB-2889-03	304	0	6.4405	LAML
TCGA-WT-AB41-01	1611	0	3.944	BRCA
TCGA-CN-5374-01	1732	1	5.4951	HNSC
TCGA-G4-6299-01	2268	0	5.2235	COAD
TCGA-98-7454-01	652	0	5.6419	LUSC
TCGA-BH-A0BV-01	1519	0	6.2989	BRCA
TCGA-AC-A5XS-01	588	0	4.9388	BRCA
TCGA-E2-A109-01	1417	0	6.3976	BRCA
TCGA-G9-6336-01	2068	0	5.916	PRAD
TCGA-V1-A8MG-01	857	0	5.8422	PRAD
TCGA-FD-A3B3-01	974	1	5.5355	BLCA
TCGA-FD-A6TF-01	69	1	5.1396	BLCA
TCGA-FG-8181-01	862	0	5.3491	LGG
TCGA-13-1410-01	2464	0	5.4906	OV
TCGA-B6-A1KF-01	3088	0	5.018	BRCA
TCGA-BT-A20W-01	254	1	5.5248	BLCA
TCGA-BH-A1FL-01	1673	1	6.816	BRCA
TCGA-IQ-A6SG-01	579	0	5.3629	HNSC
TCGA-B2-A4SR-01	507	0	5.9084	KIRC
TCGA-E9-A1NI-01	300	0	5.8914	BRCA
TCGA-ER-A42H-01	426	1	5.1318	SKCM
TCGA-EM-A1YA-01	602	0	5.2634	THCA
TCGA-DU-A7T6-01	547	1	4.9227	LGG
TCGA-HC-7817-01	928	0	5.5352	PRAD
TCGA-BC-A69H-01	444	0	2.6395	LIHC
TCGA-24-1553-01	1767	1	5.1672	OV
TCGA-DB-A4XC-01	1421	0	5.6153	LGG
TCGA-XE-AAOD-01	2058	0	5.6639	TGCT
TCGA-A8-A07R-01	273	0	6.0259	BRCA
TCGA-62-A46R-01	1725	1	5.3583	LUAD
TCGA-CJ-4903-01	1560	0	4.8958	KIRC
TCGA-EP-A2KA-01	627	1	3.9929	LIHC
TCGA-B5-A3FA-01	2929	0	5.4741	UCEC
TCGA-EL-A3CL-01	963	1	5.9941	THCA
TCGA-BH-A0C1-01	1411	1	6.1243	BRCA
TCGA-63-A5MV-01	1100	0	5.7824	LUSC
TCGA-DX-AB2E-01	541	0	5.588	SARC
TCGA-GU-A767-01	144	1	4.5886	BLCA
TCGA-DD-AAE2-01	638	0	4.6623	LIHC
TCGA-FG-A4MW-01	559	1	5.0683	LGG
TCGA-BR-6456-01	526	1	5.3726	STAD
TCGA-IA-A40Y-01	62	0	4.5784	KIRP
TCGA-B1-A657-01	641	0	4.8793	KIRP
TCGA-BH-A1FH-01	1034	1	6.3744	BRCA
TCGA-F9-A8NY-01	36	0	5.0922	KIRP
TCGA-DK-A6B2-01	477	0	5.3299	BLCA
TCGA-29-1710-01	951	1	5.9839	OV
TCGA-W2-A7HD-01	561	0	4.6236	PCPG
TCGA-E2-A572-01	1208	0	4.3435	BRCA
TCGA-2G-AAH2-01	6060	0	5.8905	TGCT
TCGA-ER-A3PL-06	1010	0	5.3841	SKCM
TCGA-BP-5189-01	822	1	5.6522	KIRC
TCGA-CN-4731-01	998	1	5.2717	HNSC
TCGA-D7-A6EV-01	342	0	5.5252	STAD
TCGA-HC-7818-01	938	0	6.4555	PRAD
TCGA-L5-A8NT-01	825	0	6.0629	ESCA
TCGA-LH-A9QB-06	11217	0	5.2134	SKCM
TCGA-04-1648-01	871	1	5.2769	OV
TCGA-CJ-4881-01	2014	0	4.7571	KIRC
TCGA-3X-AAVA-01	445	1	5.1334	CHOL
TCGA-QR-A70C-01	3534	0	3.8044	PCPG
TCGA-IG-A3YA-01	632	0	6.2565	ESCA
TCGA-JL-A3YW-01	360	0	5.1647	BRCA
TCGA-KR-A7K8-01	906	0	3.4102	LIHC
TCGA-EJ-5497-01	405	0	6.7436	PRAD
TCGA-A1-A0SK-01	967	1	6.3759	BRCA
TCGA-BP-4807-01	211	0	5.0704	KIRC
TCGA-AO-A125-01	3456	0	5.2338	BRCA
TCGA-XF-A9T5-01	2027	0	5.0197	BLCA
TCGA-ZB-A966-01	379	1	5.2044	THYM
TCGA-B8-A54G-01	53	0	5.1615	KIRC
TCGA-13-0884-01	3260	1	4.3364	OV
TCGA-PE-A5DC-01	1430	1	5.2111	BRCA
TCGA-AD-5900-01	370	0	5.4787	COAD
TCGA-E9-A3X8-01	926	0	3.6748	BRCA
TCGA-DH-5142-01	1943	0	5.9468	LGG
TCGA-BH-A0AU-01	1914	0	6.3171	BRCA
TCGA-AK-3450-01	1779	0	5.2825	KIRC
TCGA-14-0787-01	68	1	5.437	GBM
TCGA-YU-A90S-01	971	0	5.1595	TGCT
TCGA-E3-A3E0-01	2019	0	5.8161	THCA
TCGA-OR-A5L9-01	871	0	0.9568	ACC
TCGA-BQ-5890-01	233	0	4.8243	KIRP
TCGA-S9-A6U2-01	908	0	4.9973	LGG
TCGA-L5-A8NW-01	1402	1	5.7613	ESCA
TCGA-IA-A83T-01	2684	1	4.4027	KIRP
TCGA-DX-A1KU-01	427	1	5.151	SARC
TCGA-GC-A3RB-01	582	0	5.6773	BLCA
TCGA-S6-A8JW-01	698	0	6.5035	TGCT
TCGA-CC-A7IE-01	217	1	3.5262	LIHC
TCGA-SU-A7E7-01	551	0	6.2538	PRAD
TCGA-12-0618-01	395	1	5.1926	GBM
TCGA-DD-AACJ-01	2102	0	3.2189	LIHC
TCGA-FR-A3YN-06	2828	0	6.569	SKCM
TCGA-L9-A8F4-01	476	0	5.2965	LUAD
TCGA-G7-6795-01	1194	0	3.6827	KIRP
TCGA-H5-A2HR-01	53	0	3.4088	UCEC
TCGA-B0-4811-01	1417	1	3.9242	KIRC
TCGA-BA-4075-01	283	1	3.4277	HNSC
TCGA-27-2524-01	231	1	3.9552	GBM
TCGA-GM-A2DB-01	2406	0	4.5473	BRCA
TCGA-VN-A88N-01	766	0	6.1154	PRAD
TCGA-RD-A8N0-01	1236	0	5.1551	STAD
TCGA-TQ-A7RH-01	486	0	5.3779	LGG
TCGA-B8-5550-01	1476	0	5.3583	KIRC
TCGA-N8-A4PL-01	418	1	5.6494	UCS
TCGA-4R-AA8I-01	262	1	4.9714	LIHC
TCGA-VF-A8A8-01	1131	0	5.7916	TGCT
TCGA-S7-A7X0-01	546	0	5.2453	PCPG
TCGA-A8-A0AB-01	518	0	6.7908	BRCA
TCGA-55-7726-01	652	0	5.6062	LUAD
TCGA-2E-A9G8-01	1249	0	4.857	UCEC
TCGA-A2-A3XV-01	996	0	4.235	BRCA
TCGA-ER-A19B-06	2993	1	5.5775	SKCM
TCGA-A6-5666-01	995	0	5.0224	COAD
TCGA-08-0386-01	548	1	5.96	GBM
TCGA-BP-5194-01	408	0	5.7366	KIRC
TCGA-CN-4735-01	1737	0	5.6659	HNSC
TCGA-KK-A8IC-01	2051	0	6.1121	PRAD
TCGA-G9-6356-01	1434	0	5.8999	PRAD
TCGA-49-4512-01	905	1	4.4216	LUAD
TCGA-OR-A5JO-01	1194	0	4.9336	ACC
TCGA-FU-A5XV-01	321	0	5.5907	CESC
TCGA-DB-A75M-01	544	0	5.7296	LGG
TCGA-DM-A1D7-01	405	1	4.9691	COAD
TCGA-AN-A04A-01	90	0	5.7618	BRCA
TCGA-HT-8012-01	286	0	4.9709	LGG
TCGA-DX-A1L2-01	2586	0	5.558	SARC
TCGA-EX-A8YF-01	473	0	5.2713	CESC
TCGA-AB-2843-03	215	1	6.2657	LAML
TCGA-TS-A7OU-01	1675	1	4.6271	MESO
TCGA-AB-2904-03	517	1	6.5604	LAML
TCGA-B8-A54K-01	469	0	5.5723	KIRC
TCGA-FW-A3R5-06	1124	0	5.7594	SKCM
TCGA-E2-A14O-01	1359	0	5.1306	BRCA
TCGA-A2-A0T7-01	631	0	6.2065	BRCA
TCGA-FS-A1ZJ-06	1441	1	6.2939	SKCM
TCGA-A7-A0D9-01	1139	0	6.2595	BRCA
TCGA-S9-A7QW-01	458	0	5.5629	LGG
TCGA-BF-AAOX-01	444	0	5.6528	SKCM
TCGA-P5-A733-01	414	0	4.784	LGG
TCGA-66-2770-01	700	0	5.1993	LUSC
TCGA-FR-A7U9-06	571	0	5.5091	SKCM
TCGA-GM-A3XL-01	2108	0	5.3541	BRCA
TCGA-2Z-A9JO-01	949	0	4.2929	KIRP
TCGA-24-1567-01	524	1	6.1977	OV
TCGA-HZ-7289-01	661	1	5.2586	PAAD
TCGA-AO-A0JJ-01	1887	0	6.1849	BRCA
TCGA-AA-A02Y-01	1216	0	4.855	COAD
TCGA-CJ-4890-01	3519	0	5.3009	KIRC
TCGA-DX-A240-01	1834	0	5.101	SARC
TCGA-MX-A666-01	427	0	6.1904	STAD
TCGA-3A-A9J0-01	743	0	5.2404	PAAD
TCGA-34-5241-01	515	1	4.6347	LUSC
TCGA-E1-A7Z4-01	4412	1	5.5814	LGG
TCGA-DU-A5TR-01	908	0	4.5982	LGG
TCGA-13-0906-01	3619	0	5.729	OV
TCGA-A2-A0CV-01	3011	0	5.8066	BRCA
TCGA-EL-A3H1-01	1500	1	5.9935	THCA
TCGA-BP-4326-01	1625	1	5.43	KIRC
TCGA-ZH-A8Y4-01	741	1	5.3324	CHOL
TCGA-DW-7834-01	3950	0	4.8274	KIRP
TCGA-43-6647-01	757	0	5.5414	LUSC
TCGA-CD-5800-01	400	0	4.9454	STAD
TCGA-SW-A7EA-01	579	0	4.8146	STAD
TCGA-D3-A1Q3-06	507	1	6.6554	SKCM
TCGA-ZJ-A8QR-01	582	1	5.3896	CESC
TCGA-V1-A8MK-01	508	0	5.8939	PRAD
TCGA-09-0367-01	547	1	3.9847	OV
TCGA-FG-8185-01	433	0	5.4806	LGG
TCGA-BK-A4ZD-01	506	0	5.6017	UCEC
TCGA-N5-A4R8-01	3115	1	5.4006	UCS
TCGA-VR-A8ER-01	378	1	5.373	ESCA
TCGA-FX-A8OO-01	245	1	5.8458	SARC
TCGA-23-1028-01	1503	0	4.8704	OV
TCGA-D8-A1X6-01	541	0	6.0624	BRCA
TCGA-XF-AAME-01	2828	1	5.4323	BLCA
TCGA-KO-8411-01	3958	0	4.4283	KICH
TCGA-OR-A5JX-01	950	0	3.5706	ACC
TCGA-73-A9RS-01	340	1	5.8159	LUAD
TCGA-CJ-4893-01	750	0	5.2694	KIRC
TCGA-XM-A8RE-01	422	0	5.4751	THYM
TCGA-A3-3329-01	1624	0	5.104	KIRC
TCGA-HW-8320-01	1217	0	5.8832	LGG
TCGA-HZ-A77P-01	330	0	5.4822	PAAD
TCGA-MP-A4TD-01	307	1	4.4183	LUAD
TCGA-EW-A3U0-01	532	0	5.5264	BRCA
TCGA-EL-A3H5-01	2542	0	4.6685	THCA
TCGA-CC-A5UC-01	347	1	3.8064	LIHC
TCGA-FD-A6TE-01	376	0	5.4631	BLCA
TCGA-DX-AB36-01	1825	1	5.7504	SARC
TCGA-AB-2847-03	608	1	6.3018	LAML
TCGA-R6-A8W5-01	480	1	5.9778	ESCA
TCGA-UZ-A9PP-01	3010	0	4.9878	KIRP
TCGA-KK-A7AY-01	1754	0	5.0321	PRAD
TCGA-W3-AA1Q-06	2101	1	4.7746	SKCM
TCGA-L7-A56G-01	330	1	6.0976	ESCA
TCGA-Y8-A898-01	475	0	4.352	KIRP
TCGA-DF-A2KY-01	332	0	4.588	UCEC
TCGA-D9-A1JW-06	111	0	6.2646	SKCM
TCGA-GR-A4D9-01	1739	0	6.3698	DLBC
TCGA-RW-A67W-01	604	0	3.0654	PCPG
TCGA-BR-8483-01	164	0	4.3548	STAD
TCGA-GN-A268-06	1910	1	6.4405	SKCM
TCGA-GN-A4U7-06	317	1	4.9869	SKCM
TCGA-AO-A0JF-01	1980	0	6.0553	BRCA
TCGA-A2-A0T0-01	533	0	5.4145	BRCA
[truncated: 7,274 more rows]
