# Supplementary material for: Pan-cancer and single-cell analysis reveal THRAP3 as a prognostic and immunological biomarker for multiple cancer types
Source: Front Genet. 2024 Jan 25;15:1277541. doi: 10.3389/fgene.2024.1277541 (PMC10850301; doi:10.3389/fgene.2024.1277541)
Supplement: Supplementary file 1 [file DataSheet1.ZIP › Raw_data/R_code.txt]

#######################differential analysis#######################
rm(list = ls())
library(tidyverse)
library(ggplot2)
library(reshape2)
library(rstatix)
data <- read.table("~/data.csv",header = TRUE,sep = ",")
class(data)
data2 <- melt(data)
data3 <- lapply(data, function(FAP_T) get_summary_stats(data.frame(FAP_T)))
data3
data3 <- rbind(data3[[1]], data3[[2]])
data3[1] <- c("FAP_T", "FAP_N")
wilcox.test(value~variable, data = data2)
ggplot(data2, aes(x = variable, y = value, color = variable, fill = variable)) +
  geom_violin(alpha = 0.2) +
  theme_bw()
ggplot(data2, aes(x = variable, y = value, color = variable, fill = variable)) +
  geom_violin(alpha = 0.2) +
  geom_point(position = position_jitter(0.3)) +
  theme_bw()
ggplot(data2, aes(x = variable, y = value, color = variable, fill = variable)) +
  geom_boxplot(alpha = 0.2) +
  geom_point(position = position_jitter(0.3)) +
  theme_bw()
ggplot(data2, aes(x = variable, y = value, color = variable, fill = variable)) +
  geom_violin(alpha = 0.1) +
  geom_boxplot(alpha = 0.1) +
  geom_point(position = position_jitter(0.3)) +
  theme_bw()
ggplot() +
  geom_violin(data = data2, aes(x = variable, y = value, color = variable, fill = variable), alpha = 0.1) +
  geom_errorbar(data = data3, aes(x = variable, ymin=mean-sd, ymax=mean+sd), width = 0.2)
dev.off()
#######################KM survival analysis#######################
rm(list = ls())
library(survival)
library(survminer)
library(openxlsx)
myeloma <- read.xlsx("~/data.xlsx",1)
res.cut <- surv_cutpoint(myeloma,
                         time = "Overall_survival", 
                         event = "Dead_status",
                         variables = c("FAP") 
)
summary(res.cut) 
plot(res.cut, "FDX1", palette = "npg")
res.cat <- surv_categorize(res.cut)
head(res.cat)

fit <- survfit(Surv(Progression_free_interval, Dead_status) ~FDX1, data = res.cat)#
ggsurvplot(fit,
           data = res.cat,
           risk.table = TRUE,
           surv.median.line = "hv",
           conf.int = TRUE,
           pval = T,
           title = "Tumor: UVM",
           xlab = "Follow up time(d)", 
           ylab = "Progression_free_interval",
           palette = "npg",
           ggtheme = theme_bw())
#######################GESA analysis#######################
rm(list = ls())
library(ReactomePA)
library(tidyverse)
library(data.table)
library(org.Hs.eg.db)
library(clusterProfiler)
library(biomaRt)
library(enrichplot)

genelist_input <- fread(file="~/data.txt", header = T, sep='\t', data.table = F)
genename <- as.character(genelist_input[,1]) 

gene_map <- select(org.Hs.eg.db, keys=genename, keytype="SYMBOL", columns=c("ENTREZID"))
colnames(gene_map)[1]<-"Gene"
write.csv(as.data.frame(gene_map),"~/data.csv",row.names =F)
aaa<-inner_join(gene_map,genelist_input,by = "Gene")
aaa<-aaa[,-1]
aaa<-na.omit(aaa)
aaa$logFC<-sort(aaa$logFC,decreasing = T)
geneList = aaa[,2]
names(geneList) = as.character(aaa[,1])
geneList
Go_gseresult <- gseGO(geneList, 'org.Hs.eg.db', keyType = "ENTREZID", ont="all", nPerm = 1000, minGSSize = 10, maxGSSize = 1000, pvalueCutoff=1)
KEGG_gseresult <- gseKEGG(geneList, nPerm = 1000, minGSSize = 10, maxGSSize = 1000, pvalueCutoff=1)
Go_Reactomeresult <- gsePathway(geneList, nPerm = 1000, minGSSize = 10, maxGSSize = 1000, pvalueCutoff=1)
write.table (Go_gseresult, file ="Go_gseresult.csv", sep =",", row.names =TRUE)
write.table (KEGG_gseresult, file ="KEGG_gseresult.csv", sep =",", row.names =TRUE)
write.table (Go_Reactomeresult, file ="Go_Reactomeresult.csv", sep =",", row.names =TRUE)
gseaplot2(Go_Reactomeresult, 1:5, pvalue_table = TRUE)
#######################GSVA analysis#######################
library(readxl)
library(dplyr)
dat <- read_excel("data_test.xlsx") 
dat <- dat %>% data.frame()
row.names(dat) <- dat$gene
dat <- dat[,-1]
head(dat)
library('GSEABase')
library(GSVA)
geneSets <- getGmt('h.all.v7.5.1.symbols.gmt')    
GSVA_hall <- gsva(expr=as.matrix(~/data), 
                  gset.idx.list=geneSets, 
                  mx.diff=T,
                  kcdf="Gaussian",
                  parallel.sz=4) 
head(GSVA_hall)
write.csv(GSVA_hall, file = "~/data.csv")
library(limma)
group <- factor(c(rep("High", number), rep("Low", number)), levels = c('Tumor', 'Normal'))
design <- model.matrix(~0+group)
colnames(design) = levels(factor(group))
rownames(design) = colnames(GSVA_hall)
design
# Tunor VS Normal
compare <- makeContrasts(Tumor - Normal, levels=design)
fit <- lmFit(GSVA_hall, design)
fit2 <- contrasts.fit(fit, compare)
fit3 <- eBayes(fit2)
Diff <- topTable(fit3, coef=1, number=200)
head(Diff)
write.csv(Diff, file = "GSVA_FAP/COAD/FAP_GSVA_Diff_result.csv")

## barplot
dat_plot <- data.frame(id = row.names(Diff),
                       t = Diff$t)
library(stringr)
dat_plot$id <- str_replace(dat_plot$id , "HALLMARK_","")

dat_plot$threshold = factor(ifelse(dat_plot$t  >-2, ifelse(dat_plot$t >= 2 ,'Up','NoSignifi'),'Down'),levels=c('Up','Down','NoSignifi'))
dat_plot <- dat_plot %>% arrange(t)
dat_plot$id <- factor(dat_plot$id,levels = dat_plot$id)
library(ggplot2)
library(ggthemes)
# install.packages("ggprism")
library(ggprism)
p <- ggplot(data = dat_plot,aes(x = id,y = t,fill = threshold)) +
  geom_col()+
  coord_flip() +
  scale_fill_manual(values = c('Up'= '#36638a','NoSignifi'='#cccccc','Down'='#7bcd7b')) +
  geom_hline(yintercept = c(-2,2),color = 'white',size = 0.5,lty='dashed') +
  xlab('Tumor: COAD') + 
  ylab('t value of GSVA score, FAP_exp high versus low') + 
  guides(fill=F)+ 
  theme_prism(border = T) +
  theme(
    axis.text.y = element_blank(),
    axis.ticks.y = element_blank()
  )
p
low1 <- dat_plot %>% filter(t < -2) %>% nrow()
low0 <- dat_plot %>% filter( t < 0) %>% nrow()
high0 <- dat_plot %>% filter(t < 2) %>% nrow()
high1 <- nrow(dat_plot)

p <- p + geom_text(data = dat_plot[1:low1,],aes(x = id,y = 0.1,label = id),
                   hjust = 0,color = 'black') + 
  geom_text(data = dat_plot[(low1 +1):low0,],aes(x = id,y = 0.1,label = id),
            hjust = 0,color = 'grey') +
  geom_text(data = dat_plot[(low0 + 1):high0,],aes(x = id,y = -0.1,label = id),
            hjust = 1,color = 'grey') +
  geom_text(data = dat_plot[(high0 +1):high1,],aes(x = id,y = -0.1,label = id),
            hjust = 1,color = 'black') 
ggsave("GSVA_FAP/COAD/COAD_gsva_bar.pdf",p,width = 8,height  = 8)

#######################drug sensitivity analysis#######################
rm(list = ls())
options(stringsAsFactors = FALSE)

library(readxl)
rt1 <- read_excel(path = "DTP_NCI60_ZSCORE.xls", skip = 7)
colnames(rt1) <- rt1[1,]
rt1 <- rt1[-1,-c(67,68)]

table(rt1$`FDA status`)  
rt1 <- rt1[rt1$`FDA status` %in% c("FDA approved", "Clinical trial"),]
rt1 <- rt1[,-c(1, 3:6)]
write.table(rt1, file = "drug.txt",sep = "\t",row.names = F,quote = F)

rt2 <- read_excel(path = "RNA__RNA_seq_composite_expression.xls", skip = 9)
colnames(rt2) <- rt2[1,]
rt2 <- rt2[-1,-c(2:6)]
write.table(rt2, file = "geneExp.txt",sep = "\t",row.names = F,quote = F)

rm(list = ls())
library(impute)
library(limma)
rt <- read.table("drug.txt",sep="\t",header=T,check.names=F)
rt <- as.matrix(rt)
rownames(rt) <- rt[,1]
drug <- rt[,2:ncol(rt)]
dimnames <- list(rownames(drug),colnames(drug))
data <- matrix(as.numeric(as.matrix(drug)),nrow=nrow(drug),dimnames=dimnames)
mat <- impute.knn(data)
drug <- mat$data
drug <- avereps(drug)
exp <- read.table("geneExp.txt", sep="\t", header=T, row.names = 1, check.names=F)
dim(exp)
exp[1:4, 1:4]
gene <- read.table("gene.txt",sep="\t",header=F,check.names=F)
genelist <- as.vector(gene[,1])
genelist
genelist <- gsub(" ","",genelist)
genelist <- intersect(genelist,row.names(exp))
exp <- exp[genelist,]
outTab <- data.frame()
for(Gene in row.names(exp)){
  x <- as.numeric(exp[Gene,])

  for(Drug in row.names(drug)){
    y <- as.numeric(drug[Drug,])
    corT <- cor.test(x,y,method="pearson")
    cor <- corT$estimate
    pvalue <- corT$p.value
    if(pvalue < 0.01){
      outVector <- cbind(Gene,Drug,cor,pvalue)
      outTab <- rbind(outTab,outVector)
    }
  }
}

outTab <- outTab[order(as.numeric(as.vector(outTab$pvalue))),]
write.table(outTab, file="drugCor.txt", sep="\t", row.names=F, quote=F)

library(ggplot2)
library(ggpubr)
plotList_1 <- list()
corPlotNum <- 16
if(nrow(outTab)<corPlotNum){
  corPlotNum=nrow(outTab)
}
for(i in 1:corPlotNum){
  Gene <- outTab[i,1]
  Drug <- outTab[i,2]
  x <- as.numeric(exp[Gene,])
  y <- as.numeric(drug[Drug,])
  cor <- sprintf("%.03f",as.numeric(outTab[i,3]))
  pvalue=0
  if(as.numeric(outTab[i,4])<0.001){
    pvalue="p<0.001"
  }else{
    pvalue=paste0("p=",sprintf("%.03f",as.numeric(outTab[i,4])))
  }
  df1 <- as.data.frame(cbind(x,y))
  p1=ggplot(data = df1, aes(x = x, y = y))+
    geom_point(size=1)+
    stat_smooth(method="lm",se=FALSE, formula=y~x)+
    labs(x="Expression",y="IC50",title = paste0(Gene,", ",Drug),subtitle = paste0("Cor=",cor,", ",pvalue))+
    theme(axis.ticks = element_blank(), axis.text.y = element_blank(),axis.text.x = element_blank())+
    theme_bw()
  plotList_1[[i]]=p1
}
