# Supplementary material for: Pan-cancer and single-cell analysis reveal THRAP3 as a prognostic and immunological biomarker for multiple cancer types
Source: Front Genet. 2024 Jan 25;15:1277541. doi: 10.3389/fgene.2024.1277541 (PMC10850301; doi:10.3389/fgene.2024.1277541)
Supplement: Supplementary file 1 [file DataSheet1.ZIP › Raw_data/THRAP3_CIBERSORT.xlsx]

## Sheet: Sheet3
Immu	GBM	LGG	UCEC	BRCA	CESC	LUAD	ESCA	SARC	KIRP	COAD	PRAD	STAD	HNSC	KIRC	LUSC	THYM	LIHC	SKCM	BLCA	THCA	MESO	READ	OV	UVM	PAAD	TGCT	UCS	LAML	PCPG	ACC	DLBC	KICH	CHOL
B_cells_naive	0.100553	0.0913102	0.162236	0.130584	0.107774	0.043726	-0.0234835	0.0365939	0.168551	0.107476	0.227097	0.00017845	0.127298	0.128482	0.0685263	0.058504	0.136945	0.157271	0.00845981	0.093649	0.00239866	0.0704934	0.0549527	-0.0752102	-0.0230429	0.0617069	0.145802	-0.385656	-0.00552472	-0.0437516	0.205891	-0.119379	0.261856
B_cells_memory	0.0292801	-0.269858	-0.17376	-0.182839	-0.204541	-0.0618028	-0.161628	-0.097026	-0.16243	-0.130095	-0.288029	-0.00854181	-0.1263	-0.212732	0.0368954	-0.141512	-0.0625402	-0.0968131	-0.0514056	-0.057046	-0.209177	-0.195672	-0.23918	-0.152387	-0.0385119	-0.197307	-0.223427	-0.125073	-0.203262	-0.00818746	-0.198458	-0.0311108	-0.190521
Plasma_cells	0.0230002	-0.14629	-0.15126	-0.145062	0.00925869	-0.119775	-0.0419105	-0.00511285	0.00787614	-0.130641	-0.147877	-0.117737	-0.0823939	-0.155744	-0.122935	-0.100739	-0.0763584	-0.0577885	-0.0951928	-0.180787	-0.295745	-0.026279	-0.116947	0.0305913	-0.240708	-0.107703	-0.104876	0.227345	-0.264367	-0.00508773	-0.112861	-0.0588911	-0.0847316
T_cells_CD8	-0.12884	-0.1809	-0.131098	-0.144041	-0.080736	-0.124359	-0.155513	-0.0486595	-0.207428	-0.0250597	-0.218605	-0.0915933	-0.149774	-0.125496	-0.175472	0.0450848	-0.140383	-0.13911	-0.110872	-0.128797	-0.047303	0.14667	-0.131937	0.262639	-0.0597197	-0.104047	-0.177586	-0.389397	-0.143208	-0.245695	-0.00230961	0.0920639	-0.293717
T_cells_CD4_naive	0.00759985	-0.252352	-0.0433494	0.00897052	-0.0304763	NA	-0.0516061	-0.0933098	0.000134124	-0.0553288	-0.0111219	0.0388228	-0.113492	0.00764129	0.039195	-0.128617	-0.0768585	0.0272835	-0.188011	-0.101893	NA	-0.282896	-0.0719511	-0.0632012	-0.0693289	0.110982	0.148018	0.10838	NA	0.23762	NA	-0.264395	-0.0882942
T_cells_CD4_memory_resting	-0.0153983	0.314323	0.18654	0.237756	0.215108	0.19675	0.180731	0.259094	0.217063	0.0428935	0.449923	0.136817	0.327526	0.21514	0.0758151	0.238114	0.159641	0.241848	0.128025	0.235436	0.333864	0.188703	0.183918	0.0365143	0.225788	0.12337	0.15233	0.0313942	0.302023	0.157611	0.320202	0.266632	0.173263
T_cells_CD4_memory_activated	0.0188355	0.0283341	-0.13635	0.0418572	-0.0567136	-0.155038	-0.120388	-0.159582	0.0954352	-0.244891	-0.04587	0.0615251	-0.0596638	0.0102531	-0.270384	-0.25177	0.0553313	-0.0755412	-0.00146036	0.0207957	-0.0651574	-0.0229193	-0.0725957	0.0841881	0.0988452	-0.217416	-0.241038	-0.0235394	0.0190836	0.0709378	0.401926	0.141319	-0.0696844
T_cells_follicular_helper	0.051086	-0.286045	0.149068	-0.355701	-0.0845673	-0.106728	-0.085943	-0.0727709	-0.0784381	-0.062568	-0.262391	-0.00289187	-0.100436	-0.316473	0.0321353	-0.0918858	-0.0549345	-0.0630048	-0.032385	-0.170545	-0.0926086	-0.0682938	-0.0424744	0.178839	-0.180615	-0.0720228	0.0848975	-0.424627	-0.245436	-0.124792	-0.0660078	-0.0722707	-0.137982
T_cells_regulatory_(Tregs)	0.157306	0.0326231	-0.301538	-0.205718	-0.161791	-0.0516667	-0.0590592	-0.14304	-0.27742	0.0540954	-0.291564	-0.17768	-0.0394951	-0.385845	0.0295968	-0.2573	-0.272186	-0.114543	-0.167707	-0.184574	-0.165871	0.00349385	-0.096802	-0.0442713	-0.0400643	-0.256676	-0.209358	-0.1611	-0.0128146	-0.149701	-0.278986	0.122926	0.406699
T_cells_gamma_delta	0.0274545	0.0665809	0.0654105	-0.034902	0.0476735	-0.189368	-0.152275	-0.11476	-0.146773	0.0258466	-0.109295	-0.0301377	-0.0729895	-0.129298	-0.0858245	NA	-0.10554	0.0544979	-0.100561	-0.155711	-0.121178	-0.21321	-0.123935	0.102857	-0.120246	-0.309834	-0.132995	0.120024	NA	0.063483	-0.399377	-0.174854	NA
NK_cells_resting	0.0959713	-0.0402391	0.098716	0.00929375	0.0886672	0.0566626	0.0221877	0.0393267	0.0374315	-0.0855191	-0.228088	0.0699102	0.0679612	0.0283126	0.0590282	0.0910696	-0.0197307	0.067242	0.0699338	-0.0426236	0.121571	0.108961	-0.0149926	-0.123337	-0.149733	0.137802	0.0144688	0.254644	-0.033406	0.198613	0.428512	-0.192804	-0.264833
NK_cells_activated	-0.172174	-0.0651157	-0.147702	-0.264055	-0.189243	-0.087206	-0.036541	-0.19305	-0.141959	0.0216573	-0.134006	-0.25162	-0.160361	-0.213829	-0.00155113	-0.127166	-0.213282	-0.186144	-0.0310221	-0.183157	-0.20665	-0.232967	-0.105613	-0.079918	-0.166655	-0.192456	-0.11066	-0.38941	-0.120162	-0.184478	-0.0677556	-0.210571	-0.173412
Monocytes	-0.123642	0.0214165	-0.00595473	0.0184306	-0.0317835	0.065645	0.0602592	0.0616132	0.0630506	-0.0445317	0.0563439	-0.13016	-0.048092	0.0729594	0.0589005	0.386178	-0.0382902	0.0877752	-0.0998265	0.0557462	0.125032	0.114591	-0.0159838	-0.333824	0.0138271	0.0685118	-0.0518431	0.219467	0.150669	0.114035	0.410454	-0.0715439	-0.118911
Macrophages_M0	0.109429	0.0556044	-0.0107158	-0.0944934	0.0545254	0.051213	0.0865708	0.0476184	-0.0519773	0.0178483	-0.0976743	0.0162588	-0.00490308	-0.124779	0.138358	-0.0618961	-0.0501424	-0.0751776	0.0670496	0.0128916	0.0318341	-0.243631	0.0357695	-0.242084	-0.00718775	-0.235554	0.24046	-0.136944	-0.0167996	0.114787	-0.304436	-0.0839847	0.046481
Macrophages_M1	-0.147175	0.0178637	0.0966415	-0.00684654	0.161229	0.0266231	0.0551339	0.0609885	0.0466848	0.071204	0.219174	0.143422	0.142711	0.220773	-0.119782	0.100231	0.163048	0.0639864	0.131234	-0.0134902	0.0220087	0.154304	0.0306792	0.178714	0.172137	-0.0269655	0.0272697	0.121528	0.0606001	0.0533798	0.317796	0.141698	-0.0722099
Macrophages_M2	-0.00276293	0.105321	0.0465751	0.15725	-0.0472174	0.0842707	-0.0132119	-0.128579	-0.0356472	0.134342	0.0223477	0.143965	0.00674479	0.186245	0.053506	0.0936638	0.116435	0.186085	0.0346359	0.092279	0.0606782	0.145196	0.117081	0.0370431	0.0553455	0.434061	-0.119759	0.129123	-0.00549816	-0.0911356	0.196559	-0.0945461	0.0957603
Dendritic_cells_resting	0.0216409	-0.104206	0.03936	0.103506	0.148694	-0.0502363	0.227933	-0.0133824	0.162435	-0.0583595	0.222929	-0.0256274	-0.030663	0.065655	-0.192314	0.197819	0.193162	-0.0398689	0.042181	0.0744858	0.101756	-0.113575	0.0743713	0.0256212	0.212529	-0.248243	-0.0683384	0.079942	0.125158	-0.0785713	0.18851	0.1842	0.176074
Dendritic_cells_activated	-0.03399	0.0848204	0.147486	-0.0605846	0.0234662	0.0216424	-0.0113729	0.050529	0.0246843	0.0235161	-0.045313	0.041357	0.0162678	-0.0608814	0.0118083	-0.0182072	0.109729	0.0043441	0.0897342	0.102952	-0.154385	0.14804	0.053071	0.0860463	0.0440635	0.0235833	0.0584585	-0.116942	-0.0692461	0.0638443	0.22966	-0.0158212	0.128374
Mast_cells_resting	0.182228	-0.0192424	0.0189357	0.204012	0.00978342	0.0116559	0.0369035	0.14721	0.161548	0.156536	0.0172238	0.0126327	0.117534	0.0668937	0.102562	0.0108885	0.0387131	-0.0674173	0.0510212	0.0954236	0.117302	0.0918254	0.114013	-0.031892	0.0404342	-0.0906919	-0.00811037	0.165406	0.206897	-0.220405	0.0533023	0.198874	0.0555561
Mast_cells_activated	-0.185144	-0.005723	0.0205066	0.0063049	-0.0170849	0.0155155	-0.0325513	-0.027373	0.0420488	-0.134351	0.0786506	-0.0596625	-0.0849469	0.0540221	0.0270047	0.0855022	-0.00093912	0.0134548	0.104411	-0.117998	-0.0579215	0.0063367	-0.128885	-0.0935148	-0.0683166	0.124712	0.106598	-0.210497	-0.0767107	-0.0272185	0.121403	0.162833	0.0138922
Eosinophils	-0.169871	-0.00364483	0.0245132	0.0513567	0.0167645	0.0300562	-0.0137298	0.05671	0.00479871	-0.138165	0.0206447	0.0316581	-0.0879792	-0.0828071	-0.0342027	-0.0457578	0.0541041	0.0670106	0.0892814	0.114849	0.0795356	-0.0415517	-0.0110066	-0.0428149	0.0660991	NA	0.0478145	0.153811	0.174772	0.182945	0.121403	0.00253667	0.0413074
Neutrophils	0.0766448	0.0782946	-0.0499894	0.138855	0.0334801	-0.0755893	-0.129462	-0.0462105	0.0744128	0.0996714	0.112855	-0.0134108	-0.0295012	0.00105649	-0.0946307	-0.087768	0.100774	-0.0197481	0.0575522	0.067209	0.0640776	0.0333944	0.106504	0.155156	0.087077	0.0794438	0.121081	0.0943749	-0.0476877	0.0254162	0.145304	0.163297	-0.0101297

## Sheet: Sheet4
Immu	GBM	LGG	UCEC	BRCA	CESC	LUAD	ESCA	SARC	KIRP	COAD	PRAD	STAD	HNSC	KIRC	LUSC	THYM	LIHC	SKCM	BLCA	THCA	MESO	READ	OV	UVM	PAAD	TGCT	UCS	LAML	PCPG	ACC	DLBC	KICH	CHOL
B_cells_naive	0.217728	0.0404521	0.0304951	1.71633e-05	0.0663694	0.329182	0.753678	0.558462	0.00432536	0.0715399	3.27844e-07	0.997204	0.00374065	0.00310072	0.12943	0.529159	0.00898906	0.000792877	0.865225	0.0357536	0.982618	0.506693	0.263442	0.510049	0.760797	0.482127	0.283623	5.34867e-09	0.941821	0.705564	0.16983	0.343547	0.122892
B_cells_memory	0.720278	7.37365e-10	0.0203631	1.49965e-09	0.000445785	0.167644	0.0297251	0.120048	0.00598951	0.0289431	6.53593e-11	0.866808	0.00402311	8.08976e-07	0.414648	0.126376	0.234595	0.0396467	0.302071	0.201508	0.0546976	0.0630559	7.99607e-07	0.180016	0.610804	0.0233498	0.0978712	0.0678309	0.00665873	0.94366	0.186115	0.80567	0.265701
Plasma_cells	0.77851	0.000988522	0.0438571	1.74964e-06	0.875036	0.00733567	0.575351	0.934864	0.894682	0.0282718	0.000967227	0.0203545	0.0611939	0.000327923	0.00638232	0.277734	0.146522	0.220115	0.0556014	4.5389e-05	0.00599558	0.804705	0.0170197	0.788984	0.0012496	0.218987	0.44175	0.000807335	0.00037693	0.964972	0.455192	0.641224	0.623191
T_cells_CD8	0.113664	4.41031e-05	0.0811093	2.07104e-06	0.169575	0.00535915	0.0365775	0.43642	0.000423779	0.675201	9.06712e-07	0.0715223	0.00063418	0.00387352	9.28126e-05	0.627833	0.00739087	0.00303918	0.0256645	0.00380999	0.667271	0.165346	0.00704535	0.0193671	0.429764	0.235122	0.190401	3.69154e-09	0.0572271	0.0312535	0.987846	0.465762	0.08209
T_cells_CD4_naive	0.925963	9.22263e-09	0.565596	0.768715	0.604619	NA	0.490232	0.134976	0.998201	0.354597	0.805041	0.445738	0.00980456	0.860946	0.386149	0.165124	0.143889	0.562888	0.000141261	0.0222837	NA	0.00658592	0.14292	0.580028	0.359179	0.205201	0.276288	0.113917	NA	0.0374424	NA	0.0333131	0.608602
T_cells_CD4_memory_resting	0.850652	5.08952e-13	0.0126615	2.63263e-15	0.000218127	9.3431e-06	0.0149028	2.51295e-05	0.000222098	0.473106	4.8387e-26	0.00695502	2.1569e-14	6.02621e-07	0.0933306	0.00941768	0.00228328	1.94003e-07	0.00990536	9.17133e-08	0.00179252	0.0732364	0.000161849	0.749363	0.00251317	0.158739	0.262383	0.647901	4.39819e-05	0.171004	0.0300507	0.0317952	0.312228
T_cells_CD4_memory_activated	0.817841	0.525659	0.0695531	0.169857	0.335009	0.000503027	0.106461	0.0102496	0.107896	3.21567e-05	0.308441	0.226609	0.175565	0.814173	1.13036e-09	0.00595489	0.293088	0.108742	0.976627	0.641725	0.553545	0.829267	0.139364	0.460719	0.190555	0.0122729	0.073523	0.732063	0.800952	0.539831	0.00562644	0.261484	0.686329
T_cells_follicular_helper	0.531945	6.03123e-11	0.0470433	1.79877e-33	0.150156	0.0169701	0.249994	0.244123	0.186701	0.295075	3.08089e-09	0.954721	0.0223755	9.54726e-14	0.477432	0.322367	0.296568	0.181183	0.515762	0.000121243	0.399239	0.520077	0.387536	0.114804	0.0161403	0.411831	0.533869	8.88025e-11	0.00099232	0.279532	0.662951	0.567249	0.422249
T_cells_regulatory_(Tregs)	0.0529348	0.464924	4.30818e-05	9.33524e-12	0.00566947	0.248836	0.429676	0.0215479	1.96992e-06	0.365442	3.7221e-11	0.000437066	0.370145	3.45414e-20	0.512923	0.00491176	1.38117e-07	0.0148304	0.000702416	3.11207e-05	0.129231	0.973779	0.0484868	0.698453	0.596488	0.00296952	0.121484	0.0183584	0.865571	0.193783	0.0604398	0.329295	0.0138349
T_cells_gamma_delta	0.737058	0.13552	0.385686	0.252449	0.417819	2.02229e-05	0.0407161	0.0657021	0.0131248	0.665609	0.0149827	0.553942	0.0973574	0.00291555	0.05738	NA	0.0444863	0.247561	0.0431123	0.000456699	0.269273	0.0424403	0.0114083	0.367036	0.110885	0.000300059	0.328498	0.0797997	NA	0.583346	0.00596664	0.163583	NA
NK_cells_resting	0.23953	0.367329	0.189871	0.760631	0.131296	0.205921	0.766869	0.529443	0.529113	0.152042	2.90379e-07	0.169345	0.122753	0.516233	0.191626	0.326702	0.707913	0.15351	0.160092	0.340082	0.26771	0.303896	0.760452	0.278849	0.0466807	0.115096	0.915711	0.00016617	0.658915	0.0833422	0.00296727	0.123866	0.118539
NK_cells_activated	0.0339177	0.144355	0.0491246	1.22406e-18	0.00117986	0.0513171	0.625291	0.0018386	0.0164771	0.717266	0.00281378	5.13064e-07	0.000251102	7.07685e-07	0.972651	0.169985	4.18926e-05	6.85182e-05	0.533595	3.58738e-05	0.0577562	0.0262622	0.0312688	0.483849	0.026622	0.0270475	0.416834	3.68669e-09	0.111136	0.108246	0.65458	0.0922457	0.311806
Monocytes	0.129113	0.631469	0.937123	0.545712	0.589205	0.14271	0.420346	0.324238	0.288783	0.456355	0.21079	0.0102727	0.27506	0.0939855	0.192591	1.56677e-05	0.467056	0.0622433	0.0446668	0.211988	0.254223	0.279439	0.745146	0.00264231	0.855063	0.435054	0.704344	0.00123267	0.0453102	0.323393	0.00460773	0.571163	0.489727
Macrophages_M0	0.179587	0.212699	0.887109	0.00190664	0.35402	0.253021	0.246538	0.446309	0.382003	0.765385	0.0297939	0.749537	0.911446	0.00408338	0.00212063	0.50551	0.34077	0.110459	0.17808	0.773024	0.772411	0.0199573	0.466861	0.0315965	0.924354	0.00654927	0.0742373	0.0453896	0.824364	0.320192	0.0396791	0.505958	0.787784
Macrophages_M1	0.0703921	0.689102	0.199394	0.822423	0.00584099	0.552562	0.461017	0.329177	0.432398	0.233292	8.47987e-07	0.00464588	0.00113905	2.98612e-07	0.0078841	0.280178	0.00182915	0.174465	0.00818565	0.762793	0.841535	0.144187	0.532628	0.115062	0.0219616	0.758905	0.84187	0.0760686	0.422983	0.644746	0.0313803	0.260196	0.67557
Macrophages_M2	0.973051	0.0180219	0.537006	2.13847e-07	0.422293	0.0597026	0.859883	0.0390337	0.548947	0.0240575	0.619887	0.004491	0.878405	1.65344e-05	0.236635	0.313052	0.026536	6.88883e-05	0.487	0.0385584	0.581187	0.169683	0.0168926	0.745855	0.464371	1.99668e-07	0.37932	0.0593299	0.9421	0.430537	0.190448	0.45377	0.578509
Dendritic_cells_resting	0.79129	0.0192848	0.601928	0.000668864	0.0110933	0.262197	0.00202866	0.83061	0.00598777	0.328816	5.42878e-07	0.614785	0.486629	0.131891	1.78158e-05	0.0317729	0.000213509	0.397768	0.397202	0.0951757	0.3541	0.28375	0.12992	0.822654	0.00451133	0.00410434	0.616759	0.244235	0.0969429	0.496989	0.209611	0.141873	0.304321
Dendritic_cells_activated	0.677616	0.0570516	0.049461	0.0468378	0.690161	0.629249	0.879225	0.41898	0.678178	0.694169	0.314359	0.416586	0.712112	0.162435	0.794094	0.844852	0.0366421	0.926617	0.0712429	0.0209234	0.158316	0.161387	0.280167	0.450846	0.560327	0.788382	0.668678	0.0879044	0.359755	0.581201	0.124693	0.900454	0.455572
Mast_cells_resting	0.0246429	0.666499	0.801909	1.39313e-11	0.868017	0.794871	0.621861	0.017983	0.00627148	0.00845695	0.702264	0.804102	0.00746719	0.12474	0.0230369	0.906841	0.462148	0.152439	0.305705	0.03238	0.285	0.386666	0.0200183	0.780233	0.5931	0.301046	0.952694	0.0154262	0.00572648	0.0540834	0.724977	0.112248	0.747588
Mast_cells_activated	0.0223982	0.89802	0.785857	0.836264	0.771653	0.729276	0.663552	0.66166	0.47953	0.0240489	0.0804382	0.241009	0.0535688	0.215236	0.550529	0.357264	0.985774	0.775434	0.0356869	0.00807102	0.598509	0.952464	0.00849286	0.412371	0.366255	0.154223	0.434247	0.00196128	0.310185	0.814226	0.421561	0.194977	0.935907
Eosinophils	0.0364163	0.934946	0.745338	0.0920729	0.775821	0.502509	0.854449	0.364299	0.935716	0.0202856	0.646806	0.534115	0.045557	0.057234	0.449546	0.622703	0.303941	0.154934	0.0726879	0.00993938	0.469328	0.695747	0.822895	0.707918	0.382055	NA	0.726383	0.0244305	0.0199839	0.111261	0.421561	0.984	0.810951
Neutrophils	0.347976	0.0790813	0.50755	4.79028e-06	0.569472	0.0913316	0.0823907	0.459882	0.210406	0.0948216	0.0119865	0.792303	0.503297	0.980678	0.0360612	0.344618	0.0550763	0.675414	0.247847	0.132249	0.56015	0.753334	0.0298625	0.172141	0.249129	0.365205	0.374043	0.168954	0.528494	0.826328	0.335295	0.19369	0.953243

## Sheet: Sheet1
Immu	B_cells_naive	B_cells_memory	Plasma_cells	T_cells_CD8	T_cells_CD4_naive	T_cells_CD4_memory_resting	T_cells_CD4_memory_activated	T_cells_follicular_helper	T_cells_regulatory_(Tregs)	T_cells_gamma_delta	NK_cells_resting	NK_cells_activated	Monocytes	Macrophages_M0	Macrophages_M1	Macrophages_M2	Dendritic_cells_resting	Dendritic_cells_activated	Mast_cells_resting	Mast_cells_activated	Eosinophils	Neutrophils
GBM	0.100553	0.0292801	0.0230002	-0.12884	0.00759985	-0.0153983	0.0188355	0.051086	0.157306	0.0274545	0.0959713	-0.172174	-0.123642	0.109429	-0.147175	-0.00276293	0.0216409	-0.03399	0.182228	-0.185144	-0.169871	0.0766448
LGG	0.0913102	-0.269858	-0.14629	-0.1809	-0.252352	0.314323	0.0283341	-0.286045	0.0326231	0.0665809	-0.0402391	-0.0651157	0.0214165	0.0556044	0.0178637	0.105321	-0.104206	0.0848204	-0.0192424	-0.005723	-0.00364483	0.0782946
UCEC	0.162236	-0.17376	-0.15126	-0.131098	-0.0433494	0.18654	-0.13635	0.149068	-0.301538	0.0654105	0.098716	-0.147702	-0.00595473	-0.0107158	0.0966415	0.0465751	0.03936	0.147486	0.0189357	0.0205066	0.0245132	-0.0499894
BRCA	0.130584	-0.182839	-0.145062	-0.144041	0.00897052	0.237756	0.0418572	-0.355701	-0.205718	-0.034902	0.00929375	-0.264055	0.0184306	-0.0944934	-0.00684654	0.15725	0.103506	-0.0605846	0.204012	0.0063049	0.0513567	0.138855
CESC	0.107774	-0.204541	0.00925869	-0.080736	-0.0304763	0.215108	-0.0567136	-0.0845673	-0.161791	0.0476735	0.0886672	-0.189243	-0.0317835	0.0545254	0.161229	-0.0472174	0.148694	0.0234662	0.00978342	-0.0170849	0.0167645	0.0334801
LUAD	0.043726	-0.0618028	-0.119775	-0.124359	NA	0.19675	-0.155038	-0.106728	-0.0516667	-0.189368	0.0566626	-0.087206	0.065645	0.051213	0.0266231	0.0842707	-0.0502363	0.0216424	0.0116559	0.0155155	0.0300562	-0.0755893
ESCA	-0.0234835	-0.161628	-0.0419105	-0.155513	-0.0516061	0.180731	-0.120388	-0.085943	-0.0590592	-0.152275	0.0221877	-0.036541	0.0602592	0.0865708	0.0551339	-0.0132119	0.227933	-0.0113729	0.0369035	-0.0325513	-0.0137298	-0.129462
SARC	0.0365939	-0.097026	-0.00511285	-0.0486595	-0.0933098	0.259094	-0.159582	-0.0727709	-0.14304	-0.11476	0.0393267	-0.19305	0.0616132	0.0476184	0.0609885	-0.128579	-0.0133824	0.050529	0.14721	-0.027373	0.05671	-0.0462105
KIRP	0.168551	-0.16243	0.00787614	-0.207428	0.000134124	0.217063	0.0954352	-0.0784381	-0.27742	-0.146773	0.0374315	-0.141959	0.0630506	-0.0519773	0.0466848	-0.0356472	0.162435	0.0246843	0.161548	0.0420488	0.00479871	0.0744128
COAD	0.107476	-0.130095	-0.130641	-0.0250597	-0.0553288	0.0428935	-0.244891	-0.062568	0.0540954	0.0258466	-0.0855191	0.0216573	-0.0445317	0.0178483	0.071204	0.134342	-0.0583595	0.0235161	0.156536	-0.134351	-0.138165	0.0996714
PRAD	0.227097	-0.288029	-0.147877	-0.218605	-0.0111219	0.449923	-0.04587	-0.262391	-0.291564	-0.109295	-0.228088	-0.134006	0.0563439	-0.0976743	0.219174	0.0223477	0.222929	-0.045313	0.0172238	0.0786506	0.0206447	0.112855
STAD	0.00017845	-0.00854181	-0.117737	-0.0915933	0.0388228	0.136817	0.0615251	-0.00289187	-0.17768	-0.0301377	0.0699102	-0.25162	-0.13016	0.0162588	0.143422	0.143965	-0.0256274	0.041357	0.0126327	-0.0596625	0.0316581	-0.0134108
HNSC	0.127298	-0.1263	-0.0823939	-0.149774	-0.113492	0.327526	-0.0596638	-0.100436	-0.0394951	-0.0729895	0.0679612	-0.160361	-0.048092	-0.00490308	0.142711	0.00674479	-0.030663	0.0162678	0.117534	-0.0849469	-0.0879792	-0.0295012
KIRC	0.128482	-0.212732	-0.155744	-0.125496	0.00764129	0.21514	0.0102531	-0.316473	-0.385845	-0.129298	0.0283126	-0.213829	0.0729594	-0.124779	0.220773	0.186245	0.065655	-0.0608814	0.0668937	0.0540221	-0.0828071	0.00105649
LUSC	0.0685263	0.0368954	-0.122935	-0.175472	0.039195	0.0758151	-0.270384	0.0321353	0.0295968	-0.0858245	0.0590282	-0.00155113	0.0589005	0.138358	-0.119782	0.053506	-0.192314	0.0118083	0.102562	0.0270047	-0.0342027	-0.0946307
THYM	0.058504	-0.141512	-0.100739	0.0450848	-0.128617	0.238114	-0.25177	-0.0918858	-0.2573	NA	0.0910696	-0.127166	0.386178	-0.0618961	0.100231	0.0936638	0.197819	-0.0182072	0.0108885	0.0855022	-0.0457578	-0.087768
LIHC	0.136945	-0.0625402	-0.0763584	-0.140383	-0.0768585	0.159641	0.0553313	-0.0549345	-0.272186	-0.10554	-0.0197307	-0.213282	-0.0382902	-0.0501424	0.163048	0.116435	0.193162	0.109729	0.0387131	-0.00093912	0.0541041	0.100774
SKCM	0.157271	-0.0968131	-0.0577885	-0.13911	0.0272835	0.241848	-0.0755412	-0.0630048	-0.114543	0.0544979	0.067242	-0.186144	0.0877752	-0.0751776	0.0639864	0.186085	-0.0398689	0.0043441	-0.0674173	0.0134548	0.0670106	-0.0197481
BLCA	0.00845981	-0.0514056	-0.0951928	-0.110872	-0.188011	0.128025	-0.00146036	-0.032385	-0.167707	-0.100561	0.0699338	-0.0310221	-0.0998265	0.0670496	0.131234	0.0346359	0.042181	0.0897342	0.0510212	0.104411	0.0892814	0.0575522
THCA	0.093649	-0.057046	-0.180787	-0.128797	-0.101893	0.235436	0.0207957	-0.170545	-0.184574	-0.155711	-0.0426236	-0.183157	0.0557462	0.0128916	-0.0134902	0.092279	0.0744858	0.102952	0.0954236	-0.117998	0.114849	0.067209
MESO	0.00239866	-0.209177	-0.295745	-0.047303	NA	0.333864	-0.0651574	-0.0926086	-0.165871	-0.121178	0.121571	-0.20665	0.125032	0.0318341	0.0220087	0.0606782	0.101756	-0.154385	0.117302	-0.0579215	0.0795356	0.0640776
READ	0.0704934	-0.195672	-0.026279	0.14667	-0.282896	0.188703	-0.0229193	-0.0682938	0.00349385	-0.21321	0.108961	-0.232967	0.114591	-0.243631	0.154304	0.145196	-0.113575	0.14804	0.0918254	0.0063367	-0.0415517	0.0333944
OV	0.0549527	-0.23918	-0.116947	-0.131937	-0.0719511	0.183918	-0.0725957	-0.0424744	-0.096802	-0.123935	-0.0149926	-0.105613	-0.0159838	0.0357695	0.0306792	0.117081	0.0743713	0.053071	0.114013	-0.128885	-0.0110066	0.106504
UVM	-0.0752102	-0.152387	0.0305913	0.262639	-0.0632012	0.0365143	0.0841881	0.178839	-0.0442713	0.102857	-0.123337	-0.079918	-0.333824	-0.242084	0.178714	0.0370431	0.0256212	0.0860463	-0.031892	-0.0935148	-0.0428149	0.155156
PAAD	-0.0230429	-0.0385119	-0.240708	-0.0597197	-0.0693289	0.225788	0.0988452	-0.180615	-0.0400643	-0.120246	-0.149733	-0.166655	0.0138271	-0.00718775	0.172137	0.0553455	0.212529	0.0440635	0.0404342	-0.0683166	0.0660991	0.087077
TGCT	0.0617069	-0.197307	-0.107703	-0.104047	0.110982	0.12337	-0.217416	-0.0720228	-0.256676	-0.309834	0.137802	-0.192456	0.0685118	-0.235554	-0.0269655	0.434061	-0.248243	0.0235833	-0.0906919	0.124712	NA	0.0794438
UCS	0.145802	-0.223427	-0.104876	-0.177586	0.148018	0.15233	-0.241038	0.0848975	-0.209358	-0.132995	0.0144688	-0.11066	-0.0518431	0.24046	0.0272697	-0.119759	-0.0683384	0.0584585	-0.00811037	0.106598	0.0478145	0.121081
LAML	-0.385656	-0.125073	0.227345	-0.389397	0.10838	0.0313942	-0.0235394	-0.424627	-0.1611	0.120024	0.254644	-0.38941	0.219467	-0.136944	0.121528	0.129123	0.079942	-0.116942	0.165406	-0.210497	0.153811	0.0943749
PCPG	-0.00552472	-0.203262	-0.264367	-0.143208	NA	0.302023	0.0190836	-0.245436	-0.0128146	NA	-0.033406	-0.120162	0.150669	-0.0167996	0.0606001	-0.00549816	0.125158	-0.0692461	0.206897	-0.0767107	0.174772	-0.0476877
ACC	-0.0437516	-0.00818746	-0.00508773	-0.245695	0.23762	0.157611	0.0709378	-0.124792	-0.149701	0.063483	0.198613	-0.184478	0.114035	0.114787	0.0533798	-0.0911356	-0.0785713	0.0638443	-0.220405	-0.0272185	0.182945	0.0254162
DLBC	0.205891	-0.198458	-0.112861	-0.00230961	NA	0.320202	0.401926	-0.0660078	-0.278986	-0.399377	0.428512	-0.0677556	0.410454	-0.304436	0.317796	0.196559	0.18851	0.22966	0.0533023	0.121403	0.121403	0.145304
KICH	-0.119379	-0.0311108	-0.0588911	0.0920639	-0.264395	0.266632	0.141319	-0.0722707	0.122926	-0.174854	-0.192804	-0.210571	-0.0715439	-0.0839847	0.141698	-0.0945461	0.1842	-0.0158212	0.198874	0.162833	0.00253667	0.163297
CHOL	0.261856	-0.190521	-0.0847316	-0.293717	-0.0882942	0.173263	-0.0696844	-0.137982	0.406699	NA	-0.264833	-0.173412	-0.118911	0.046481	-0.0722099	0.0957603	0.176074	0.128374	0.0555561	0.0138922	0.0413074	-0.0101297

## Sheet: Sheet2
Immu	B_cells_naive	B_cells_memory	Plasma_cells	T_cells_CD8	T_cells_CD4_naive	T_cells_CD4_memory_resting	T_cells_CD4_memory_activated	T_cells_follicular_helper	T_cells_regulatory_(Tregs)	T_cells_gamma_delta	NK_cells_resting	NK_cells_activated	Monocytes	Macrophages_M0	Macrophages_M1	Macrophages_M2	Dendritic_cells_resting	Dendritic_cells_activated	Mast_cells_resting	Mast_cells_activated	Eosinophils	Neutrophils
GBM	0.217728	0.720278	0.77851	0.113664	0.925963	0.850652	0.817841	0.531945	0.0529348	0.737058	0.23953	0.0339177	0.129113	0.179587	0.0703921	0.973051	0.79129	0.677616	0.0246429	0.0223982	0.0364163	0.347976
LGG	0.0404521	7.37365e-10	0.000988522	4.41031e-05	9.22263e-09	5.08952e-13	0.525659	6.03123e-11	0.464924	0.13552	0.367329	0.144355	0.631469	0.212699	0.689102	0.0180219	0.0192848	0.0570516	0.666499	0.89802	0.934946	0.0790813
UCEC	0.0304951	0.0203631	0.0438571	0.0811093	0.565596	0.0126615	0.0695531	0.0470433	4.30818e-05	0.385686	0.189871	0.0491246	0.937123	0.887109	0.199394	0.537006	0.601928	0.049461	0.801909	0.785857	0.745338	0.50755
BRCA	1.71633e-05	1.49965e-09	1.74964e-06	2.07104e-06	0.768715	2.63263e-15	0.169857	1.79877e-33	9.33524e-12	0.252449	0.760631	1.22406e-18	0.545712	0.00190664	0.822423	2.13847e-07	0.000668864	0.0468378	1.39313e-11	0.836264	0.0920729	4.79028e-06
CESC	0.0663694	0.000445785	0.875036	0.169575	0.604619	0.000218127	0.335009	0.150156	0.00566947	0.417819	0.131296	0.00117986	0.589205	0.35402	0.00584099	0.422293	0.0110933	0.690161	0.868017	0.771653	0.775821	0.569472
LUAD	0.329182	0.167644	0.00733567	0.00535915	NA	9.3431e-06	0.000503027	0.0169701	0.248836	2.02229e-05	0.205921	0.0513171	0.14271	0.253021	0.552562	0.0597026	0.262197	0.629249	0.794871	0.729276	0.502509	0.0913316
ESCA	0.753678	0.0297251	0.575351	0.0365775	0.490232	0.0149028	0.106461	0.249994	0.429676	0.0407161	0.766869	0.625291	0.420346	0.246538	0.461017	0.859883	0.00202866	0.879225	0.621861	0.663552	0.854449	0.0823907
SARC	0.558462	0.120048	0.934864	0.43642	0.134976	2.51295e-05	0.0102496	0.244123	0.0215479	0.0657021	0.529443	0.0018386	0.324238	0.446309	0.329177	0.0390337	0.83061	0.41898	0.017983	0.66166	0.364299	0.459882
KIRP	0.00432536	0.00598951	0.894682	0.000423779	0.998201	0.000222098	0.107896	0.186701	1.96992e-06	0.0131248	0.529113	0.0164771	0.288783	0.382003	0.432398	0.548947	0.00598777	0.678178	0.00627148	0.47953	0.935716	0.210406
COAD	0.0715399	0.0289431	0.0282718	0.675201	0.354597	0.473106	3.21567e-05	0.295075	0.365442	0.665609	0.152042	0.717266	0.456355	0.765385	0.233292	0.0240575	0.328816	0.694169	0.00845695	0.0240489	0.0202856	0.0948216
PRAD	3.27844e-07	6.53593e-11	0.000967227	9.06712e-07	0.805041	4.8387e-26	0.308441	3.08089e-09	3.7221e-11	0.0149827	2.90379e-07	0.00281378	0.21079	0.0297939	8.47987e-07	0.619887	5.42878e-07	0.314359	0.702264	0.0804382	0.646806	0.0119865
STAD	0.997204	0.866808	0.0203545	0.0715223	0.445738	0.00695502	0.226609	0.954721	0.000437066	0.553942	0.169345	5.13064e-07	0.0102727	0.749537	0.00464588	0.004491	0.614785	0.416586	0.804102	0.241009	0.534115	0.792303
HNSC	0.00374065	0.00402311	0.0611939	0.00063418	0.00980456	2.1569e-14	0.175565	0.0223755	0.370145	0.0973574	0.122753	0.000251102	0.27506	0.911446	0.00113905	0.878405	0.486629	0.712112	0.00746719	0.0535688	0.045557	0.503297
KIRC	0.00310072	8.08976e-07	0.000327923	0.00387352	0.860946	6.02621e-07	0.814173	9.54726e-14	3.45414e-20	0.00291555	0.516233	7.07685e-07	0.0939855	0.00408338	2.98612e-07	1.65344e-05	0.131891	0.162435	0.12474	0.215236	0.057234	0.980678
LUSC	0.12943	0.414648	0.00638232	9.28126e-05	0.386149	0.0933306	1.13036e-09	0.477432	0.512923	0.05738	0.191626	0.972651	0.192591	0.00212063	0.0078841	0.236635	1.78158e-05	0.794094	0.0230369	0.550529	0.449546	0.0360612
THYM	0.529159	0.126376	0.277734	0.627833	0.165124	0.00941768	0.00595489	0.322367	0.00491176	NA	0.326702	0.169985	1.56677e-05	0.50551	0.280178	0.313052	0.0317729	0.844852	0.906841	0.357264	0.622703	0.344618
LIHC	0.00898906	0.234595	0.146522	0.00739087	0.143889	0.00228328	0.293088	0.296568	1.38117e-07	0.0444863	0.707913	4.18926e-05	0.467056	0.34077	0.00182915	0.026536	0.000213509	0.0366421	0.462148	0.985774	0.303941	0.0550763
SKCM	0.000792877	0.0396467	0.220115	0.00303918	0.562888	1.94003e-07	0.108742	0.181183	0.0148304	0.247561	0.15351	6.85182e-05	0.0622433	0.110459	0.174465	6.88883e-05	0.397768	0.926617	0.152439	0.775434	0.154934	0.675414
BLCA	0.865225	0.302071	0.0556014	0.0256645	0.000141261	0.00990536	0.976627	0.515762	0.000702416	0.0431123	0.160092	0.533595	0.0446668	0.17808	0.00818565	0.487	0.397202	0.0712429	0.305705	0.0356869	0.0726879	0.247847
THCA	0.0357536	0.201508	4.5389e-05	0.00380999	0.0222837	9.17133e-08	0.641725	0.000121243	3.11207e-05	0.000456699	0.340082	3.58738e-05	0.211988	0.773024	0.762793	0.0385584	0.0951757	0.0209234	0.03238	0.00807102	0.00993938	0.132249
MESO	0.982618	0.0546976	0.00599558	0.667271	NA	0.00179252	0.553545	0.399239	0.129231	0.269273	0.26771	0.0577562	0.254223	0.772411	0.841535	0.581187	0.3541	0.158316	0.285	0.598509	0.469328	0.56015
READ	0.506693	0.0630559	0.804705	0.165346	0.00658592	0.0732364	0.829267	0.520077	0.973779	0.0424403	0.303896	0.0262622	0.279439	0.0199573	0.144187	0.169683	0.28375	0.161387	0.386666	0.952464	0.695747	0.753334
OV	0.263442	7.99607e-07	0.0170197	0.00704535	0.14292	0.000161849	0.139364	0.387536	0.0484868	0.0114083	0.760452	0.0312688	0.745146	0.466861	0.532628	0.0168926	0.12992	0.280167	0.0200183	0.00849286	0.822895	0.0298625
UVM	0.510049	0.180016	0.788984	0.0193671	0.580028	0.749363	0.460719	0.114804	0.698453	0.367036	0.278849	0.483849	0.00264231	0.0315965	0.115062	0.745855	0.822654	0.450846	0.780233	0.412371	0.707918	0.172141
PAAD	0.760797	0.610804	0.0012496	0.429764	0.359179	0.00251317	0.190555	0.0161403	0.596488	0.110885	0.0466807	0.026622	0.855063	0.924354	0.0219616	0.464371	0.00451133	0.560327	0.5931	0.366255	0.382055	0.249129
TGCT	0.482127	0.0233498	0.218987	0.235122	0.205201	0.158739	0.0122729	0.411831	0.00296952	0.000300059	0.115096	0.0270475	0.435054	0.00654927	0.758905	1.99668e-07	0.00410434	0.788382	0.301046	0.154223	NA	0.365205
UCS	0.283623	0.0978712	0.44175	0.190401	0.276288	0.262383	0.073523	0.533869	0.121484	0.328498	0.915711	0.416834	0.704344	0.0742373	0.84187	0.37932	0.616759	0.668678	0.952694	0.434247	0.726383	0.374043
LAML	5.34867e-09	0.0678309	0.000807335	3.69154e-09	0.113917	0.647901	0.732063	8.88025e-11	0.0183584	0.0797997	0.00016617	3.68669e-09	0.00123267	0.0453896	0.0760686	0.0593299	0.244235	0.0879044	0.0154262	0.00196128	0.0244305	0.168954
PCPG	0.941821	0.00665873	0.00037693	0.0572271	NA	4.39819e-05	0.800952	0.00099232	0.865571	NA	0.658915	0.111136	0.0453102	0.824364	0.422983	0.9421	0.0969429	0.359755	0.00572648	0.310185	0.0199839	0.528494
ACC	0.705564	0.94366	0.964972	0.0312535	0.0374424	0.171004	0.539831	0.279532	0.193783	0.583346	0.0833422	0.108246	0.323393	0.320192	0.644746	0.430537	0.496989	0.581201	0.0540834	0.814226	0.111261	0.826328
DLBC	0.16983	0.186115	0.455192	0.987846	NA	0.0300507	0.00562644	0.662951	0.0604398	0.00596664	0.00296727	0.65458	0.00460773	0.0396791	0.0313803	0.190448	0.209611	0.124693	0.724977	0.421561	0.421561	0.335295
KICH	0.343547	0.80567	0.641224	0.465762	0.0333131	0.0317952	0.261484	0.567249	0.329295	0.163583	0.123866	0.0922457	0.571163	0.505958	0.260196	0.45377	0.141873	0.900454	0.112248	0.194977	0.984	0.19369
CHOL	0.122892	0.265701	0.623191	0.08209	0.608602	0.312228	0.686329	0.422249	0.0138349	NA	0.118539	0.311806	0.489727	0.787784	0.67557	0.578509	0.304321	0.455572	0.747588	0.935907	0.810951	0.953243
