# Supplementary material for: Pan-cancer and single-cell analysis reveal THRAP3 as a prognostic and immunological biomarker for multiple cancer types
Source: Front Genet. 2024 Jan 25;15:1277541. doi: 10.3389/fgene.2024.1277541 (PMC10850301; doi:10.3389/fgene.2024.1277541)
Supplement: Supplementary file 1 [file DataSheet1.ZIP › Raw_data/THRAP_TME.xlsx]

## Sheet: Sheet2
ID	CancerType	StromalScore	ImmuneScore	ESTIMATEScore	THRAP3_exp
TCGA-19-1787-01	GBM	-527.678	704.282	176.604	5.5336
TCGA-06-5412-01	GBM	493.129	1797.78	2290.91	4.8167
TCGA-16-0846-01	GBM	-421.358	1037.89	616.533	4.6781
TCGA-12-5299-01	GBM	-486.051	592.903	106.852	4.8939
TCGA-06-2561-01	GBM	-403.989	1153.71	749.722	5.4751
TCGA-06-0132-01	GBM	394.793	1657.21	2052	3.9374
TCGA-26-5136-01	GBM	-233.586	1049.74	816.159	5.3882
TCGA-27-2521-01	GBM	-1051.36	-403.154	-1454.52	5.0268
TCGA-19-2629-01	GBM	-488.948	820.63	331.682	5.3484
TCGA-06-0238-01	GBM	-302.206	946.563	644.358	3.8847
TCGA-06-0749-01	GBM	-508.832	1021.5	512.671	4.3442
TCGA-06-0174-01	GBM	-922.98	-126.04	-1049.02	5.1367
TCGA-06-5414-01	GBM	-474.632	1121.45	646.821	5.0268
TCGA-28-5207-01	GBM	-204.198	348.236	144.038	5.8428
TCGA-06-5410-01	GBM	678.015	2408.58	3086.59	4.846
TCGA-06-0747-01	GBM	-1287.27	-179.548	-1466.82	5.1977
TCGA-28-2513-01	GBM	320.29	1521.84	1842.13	5.0104
TCGA-76-4927-01	GBM	1.29986	757.108	758.408	5.523
TCGA-06-0645-01	GBM	378.972	1774.7	2153.67	4.8243
TCGA-06-2565-01	GBM	-886.687	188.95	-697.736	5.8706
TCGA-06-0130-01	GBM	1010.18	2399.14	3409.33	5.4033
TCGA-06-0750-01	GBM	126.226	931.086	1057.31	4.4074
TCGA-27-1831-01	GBM	65.6675	1074.28	1139.95	3.1955
TCGA-06-5416-01	GBM	-1301.26	-571.774	-1873.04	5.061
TCGA-06-0141-01	GBM	300.795	1692.65	1993.44	4.2335
TCGA-06-0125-01	GBM	-819.132	-221.959	-1041.09	5.76
TCGA-76-4925-01	GBM	-1063.5	-363.49	-1426.99	5.8334
TCGA-76-4932-01	GBM	-965.797	341.785	-624.012	5.625
TCGA-06-0743-01	GBM	-570.432	493.992	-76.4394	4.4855
TCGA-14-1034-01	GBM	-301.71	1045.1	743.388	5.9577
TCGA-06-0184-01	GBM	20.2308	1439.17	1459.4	4.7772
TCGA-12-3652-01	GBM	-1162.37	-38.1949	-1200.57	3.9765
TCGA-26-5132-01	GBM	-614.809	351.695	-263.114	5.6189
TCGA-32-1970-01	GBM	-834.501	71.6527	-762.849	5.4771
TCGA-06-0219-01	GBM	-472.266	758.822	286.556	3.1701
TCGA-14-0787-01	GBM	-778.143	701.783	-76.3597	5.437
TCGA-06-0190-01	GBM	444.997	1294.38	1739.37	5.195
TCGA-26-5135-01	GBM	-260.238	664.14	403.902	4.5784
TCGA-76-4931-01	GBM	-1221.54	-208.974	-1430.51	5.7178
TCGA-41-3915-01	GBM	160.751	1130.33	1291.08	4.8822
TCGA-06-0649-01	GBM	199.935	1279.77	1479.71	4.849
TCGA-12-0618-01	GBM	-1144.67	-456.925	-1601.59	5.1926
TCGA-27-2524-01	GBM	-253.334	792.562	539.229	3.9552
TCGA-28-1753-01	GBM	318.35	1301.03	1619.38	5.4101
TCGA-12-5295-01	GBM	-466.482	1110.87	644.392	4.2366
TCGA-27-2523-01	GBM	-1111.83	-60.5532	-1172.39	5.5183
TCGA-06-2569-01	GBM	-261.53	-1106.82	-1368.35	5.4456
TCGA-27-1830-01	GBM	-10.5827	844.545	833.962	5.5993
TCGA-06-2559-01	GBM	-632.267	310.1	-322.167	5.7085
TCGA-27-2526-01	GBM	-761.245	891.235	129.99	4.0198
TCGA-06-5856-01	GBM	-314.396	542.092	227.696	5.374
TCGA-26-1442-01	GBM	-970.71	-59.318	-1030.03	5.1301
TCGA-06-5418-01	GBM	-481.915	872.508	390.594	4.4732
TCGA-26-5139-01	GBM	-479.165	529.024	49.8588	5.4545
TCGA-06-5417-01	GBM	-1087.59	-320.244	-1407.83	5.4057
TCGA-26-5134-01	GBM	-882.496	113.148	-769.347	2.6114
TCGA-06-5413-01	GBM	147.673	1003.28	1150.96	5.073
TCGA-76-4929-01	GBM	-670.865	254.372	-416.493	5.7195
TCGA-06-0646-01	GBM	-213.498	1066.99	853.493	5.3813
TCGA-12-3650-01	GBM	-897.049	312.176	-584.873	4.6651
TCGA-19-2620-01	GBM	-552.127	294.242	-257.885	5.009
TCGA-28-5213-01	GBM	563.231	1877.76	2440.99	4.359
TCGA-06-0138-01	GBM	102.175	1145.79	1247.96	3.6486
TCGA-06-5415-01	GBM	-838.396	-78.3258	-916.722	5.1186
TCGA-06-0139-01	GBM	1050.34	2619.68	3670.01	4.1228
TCGA-02-0047-01	GBM	-134.577	853.385	718.808	5.4333
TCGA-14-0789-01	GBM	-71.1731	1450.07	1378.9	5.8001
TCGA-12-0616-01	GBM	-708.238	593.541	-114.697	4.6849
TCGA-32-1982-01	GBM	53.4479	1242.93	1296.38	4.6994
TCGA-28-5220-01	GBM	-633.592	677.443	43.8511	4.9472
TCGA-14-0817-01	GBM	-33.1763	1487.08	1453.9	4.1425
TCGA-12-1597-01	GBM	-715.909	321.134	-394.775	3.83
TCGA-06-2570-01	GBM	-559.639	839.928	280.289	5.3352
TCGA-06-0211-01	GBM	-449.365	652.269	202.903	5.39751
TCGA-02-2483-01	GBM	-533.435	543.15	9.7151	5.2649
TCGA-06-0156-01	GBM	-263.332	1043.85	780.522	4.96398
TCGA-27-1837-01	GBM	-703.1	555.809	-147.292	4.9547
TCGA-28-5204-01	GBM	-756.406	401.604	-354.802	5.9002
TCGA-32-5222-01	GBM	-350.086	1112.71	762.622	4.6294
TCGA-28-5209-01	GBM	-799.238	-95.0523	-894.29	6.1859
TCGA-27-2519-01	GBM	-52.1632	1286.31	1234.14	5.0713
TCGA-14-0790-01	GBM	-1019.66	-503.25	-1522.9	4.8022
TCGA-12-0821-01	GBM	-723.489	-158.153	-881.642	5.5289
TCGA-19-2619-01	GBM	-712.506	-109.617	-822.123	5.6044
TCGA-27-1835-01	GBM	-1026.31	-529.841	-1556.15	5.1006
TCGA-12-0619-01	GBM	-271.255	1180.22	908.97	5.7415
TCGA-06-0168-01	GBM	119.926	1169.12	1289.05	4.5021
TCGA-27-2528-01	GBM	-429.962	-433.81	-863.772	5.0972
TCGA-28-5215-01	GBM	129.387	805.277	934.664	5.906
TCGA-28-5218-01	GBM	991.003	1620.87	2611.87	5.3431
TCGA-14-1825-01	GBM	-1125.18	-216.375	-1341.55	5.0653
TCGA-06-0129-01	GBM	-935.947	960.346	24.3984	6.0492
TCGA-06-5859-01	GBM	-410.198	912.817	502.618	5.4751
TCGA-28-1747-01	GBM	-663.905	1043.04	379.132	5.31
TCGA-28-2499-01	GBM	-747.9	417.622	-330.278	4.7033
TCGA-32-1980-01	GBM	130.427	1248.81	1379.24	4.7762
TCGA-06-2564-01	GBM	-437.074	741.651	304.576	5.8217
TCGA-06-5408-01	GBM	-723.32	159.241	-564.08	6.0547
TCGA-27-1832-01	GBM	-1.85475	1299.29	1297.44	5.2991
TCGA-14-1829-01	GBM	135.828	1104.08	1239.91	2.982
TCGA-32-2615-01	GBM	-228.549	886.981	658.432	5.1946
TCGA-06-0158-01	GBM	-549.542	758.486	208.945	5.4064
TCGA-28-5216-01	GBM	-334.154	447.057	112.904	5.5796
TCGA-41-2572-01	GBM	-526.609	532.073	5.46344	4.4887
TCGA-02-0055-01	GBM	1002	1539.48	2541.47	4.8837
TCGA-32-2634-01	GBM	-886.715	-268.876	-1155.59	5.8225
TCGA-06-5411-01	GBM	-449.117	438.866	-10.2515	4.3349
TCGA-06-0744-01	GBM	-830.435	131.692	-698.743	4.5898
TCGA-76-4928-01	GBM	-316.037	889.665	573.628	5.2079
TCGA-06-0644-01	GBM	494.823	1169.31	1664.13	5.1363
TCGA-14-0871-01	GBM	-745.632	-985.117	-1730.75	5.4286
TCGA-08-0386-01	GBM	-796.358	-321.307	-1117.67	5.96
TCGA-32-2632-01	GBM	-104.665	1316.75	1212.08	5.0514
TCGA-06-0882-01	GBM	-168.786	1184.61	1015.83	5.0553
TCGA-41-4097-01	GBM	231.253	956.391	1187.64	5.291
TCGA-16-1045-01	GBM	397.81	1647.31	2045.12	5.4416
TCGA-19-2625-01	GBM	-772.043	192.018	-580.024	5.3604
TCGA-27-1834-01	GBM	-392.526	1033.67	641.144	5.7415
TCGA-41-2571-01	GBM	-1036.47	-13.6821	-1050.15	3.6589
TCGA-19-4065-01	GBM	60.6562	1472.99	1533.65	5.0497
TCGA-14-0781-01	GBM	230.423	1092.89	1323.31	4.9727
TCGA-06-0157-01	GBM	-278.704	588.158	309.454	4.9412
TCGA-12-3653-01	GBM	-889.464	578.161	-311.304	5.4343
TCGA-76-4926-01	GBM	-875.222	46.6697	-828.553	5.4522
TCGA-26-5133-01	GBM	-1007.27	-444.27	-1451.54	5.7745
TCGA-06-2562-01	GBM	-205	713.464	508.464	4.7592
TCGA-41-5651-01	GBM	-1130.99	-622.417	-1753.41	5.4509
TCGA-06-0210-01	GBM	-382.138	1213.41	831.273	5.104
TCGA-19-2624-01	GBM	-1442.9	-783.591	-2226.49	5.2642
TCGA-19-5960-01	GBM	-1422.61	-820.109	-2242.72	6.1751
TCGA-06-0686-01	GBM	-677.757	236.385	-441.372	4.9524
TCGA-06-2563-01	GBM	-619.842	329.8	-290.042	5.5295
TCGA-15-1444-01	GBM	-368.368	878.778	510.41	5.5407
TCGA-32-4213-01	GBM	331.873	1414.6	1746.47	3.0944
TCGA-15-0742-01	GBM	-1132.69	-173.729	-1306.42	5.1639
TCGA-06-0187-01	GBM	-472.568	759.984	287.416	5.579
TCGA-19-1390-01	GBM	-1364.07	-360.528	-1724.6	5.1883
TCGA-06-2557-01	GBM	-165.944	1659.55	1493.61	5.4667
TCGA-06-0878-01	GBM	-205.374	1012.55	807.178	5.7312
TCGA-06-2567-01	GBM	-289.868	1068.88	779.016	5.55
TCGA-32-2616-01	GBM	-698.444	450.915	-247.529	5.3653
TCGA-28-5208-01	GBM	-317.242	594.3	277.058	5.4855
TCGA-28-2514-01	GBM	-835.413	-6.74237	-842.156	5.5217
TCGA-06-1804-01	GBM	-655.229	78.4365	-576.792	6.0685
TCGA-14-2554-01	GBM	-243.223	1001.66	758.442	4.6148
TCGA-02-2485-01	GBM	-810.744	-52.9236	-863.667	5.3288
TCGA-06-5858-01	GBM	-308.346	633.868	325.522	5.8337
TCGA-06-0178-01	GBM	-459.382	817.467	358.086	2.7205
TCGA-14-1823-01	GBM	-104.462	1386	1281.54	4.0506
TCGA-28-2509-01	GBM	-787.258	566.341	-220.917	5.5186
TCGA-06-2558-01	GBM	-341.553	429.051	87.4985	5.0282
TCGA-06-0745-01	GBM	-314.438	820.666	506.228	4.4236
TCGA-S9-A7J2-01	LGG	-1609.72	-987.03	-2596.75	5.0273
TCGA-E1-A7YI-01	LGG	-1511.8	-526.778	-2038.58	6.2371
TCGA-DU-7302-01	LGG	-1576.8	-1074.91	-2651.72	5.4948
TCGA-DU-A7TI-01	LGG	-942.756	466.658	-476.097	5.703
TCGA-P5-A5EX-01	LGG	-236.757	1154.92	918.167	4.9098
TCGA-HT-8563-01	LGG	410.287	2096.3	2506.59	5.9011
TCGA-DU-7012-01	LGG	383.216	1621.77	2004.99	6.0501
TCGA-E1-5322-01	LGG	-867.423	559.689	-307.735	5.9807
TCGA-HT-8558-01	LGG	-1386.95	-1289.59	-2676.54	5.2736
TCGA-S9-A6U8-01	LGG	-953.799	237.576	-716.223	5.6739
TCGA-CS-5393-01	LGG	-1011.61	295.109	-716.499	5.6032
TCGA-HT-7854-01	LGG	-461.478	656.41	194.931	5.9713
TCGA-HT-7874-01	LGG	-1335.03	-998.996	-2334.03	5.4751
TCGA-RY-A845-01	LGG	-1341.63	-392.76	-1734.39	5.5726
TCGA-HT-7616-01	LGG	-538.414	878.925	340.511	5.4159
TCGA-KT-A7W1-01	LGG	-1297.94	-350.381	-1648.32	5.9533
TCGA-P5-A5F2-01	LGG	-1435.77	-885.065	-2320.84	5.5081
TCGA-CS-5396-01	LGG	-1024.87	-356.875	-1381.74	5.2877
TCGA-HT-7680-01	LGG	-472.291	574.671	102.38	5.8775
TCGA-S9-A7IS-01	LGG	-1523.29	-466.381	-1989.68	6.1416
TCGA-HW-7486-01	LGG	-1040.03	-178.699	-1218.73	5.2277
TCGA-P5-A5F1-01	LGG	-829.992	127.942	-702.051	5.2079
TCGA-DU-7011-01	LGG	-172.014	779.06	607.046	5.1958
TCGA-P5-A77X-01	LGG	-1648.51	-1159.31	-2807.82	4.5129
TCGA-VM-A8CA-01	LGG	-775.292	63.0519	-712.24	4.4437
TCGA-DU-7015-01	LGG	-827.778	739.356	-88.4211	5.7568
TCGA-TM-A7C5-01	LGG	-1564.72	-804.783	-2369.5	4.5355
TCGA-DU-8162-01	LGG	-925.726	-620.503	-1546.23	5.6381
TCGA-TM-A84O-01	LGG	-1179.96	-336.553	-1516.52	4.7148
TCGA-FG-A60K-01	LGG	-1524.12	-378.185	-1902.31	4.756
TCGA-S9-A7R3-01	LGG	-948.632	122.489	-826.143	5.6792
TCGA-TQ-A7RN-01	LGG	-1573.58	-823.125	-2396.7	4.9855
TCGA-DU-A6S6-01	LGG	-1690.24	-1389.67	-3079.91	5.0014
TCGA-S9-A7R2-01	LGG	-508.52	881.624	373.104	5.3985
TCGA-P5-A735-01	LGG	-1503.18	-349.465	-1852.65	5.6361
TCGA-HT-7691-01	LGG	-328.211	612.644	284.433	5.31
TCGA-FG-A6J1-01	LGG	-1060.32	53.4659	-1006.86	3.5187
TCGA-DU-6402-01	LGG	-385.352	801.969	416.617	5.5072
TCGA-HT-8104-01	LGG	-854.347	-232.926	-1087.27	5.9028
TCGA-FN-7833-01	LGG	-322.9	1187.77	864.87	6.0372
TCGA-HT-7473-01	LGG	-351.653	1240.61	888.961	6.2044
TCGA-HT-8019-01	LGG	-1343.47	-1307.35	-2650.82	4.7055
TCGA-DB-A4XF-01	LGG	-1001.31	-176.605	-1177.91	5.562
TCGA-HT-A5RA-01	LGG	-656.53	207.664	-448.866	5.7035
TCGA-E1-A7YL-01	LGG	-416.613	877.179	460.565	5.1603
TCGA-HT-A61B-01	LGG	-556.02	1209.09	653.073	5.3913
TCGA-TM-A7CA-01	LGG	-1530.43	-706.265	-2236.69	5.6288
TCGA-HT-7684-01	LGG	-812.871	377.344	-435.527	4.4364
TCGA-HW-8322-01	LGG	-1435.34	-481.692	-1917.03	5.0457
TCGA-S9-A6U9-01	LGG	-463.507	716.923	253.417	5.5534
TCGA-HT-7676-01	LGG	-923.843	603.465	-320.378	5.2491
TCGA-HT-7469-01	LGG	-1296.76	-540.192	-1836.95	6.2147
TCGA-DH-A7UU-01	LGG	-1320.7	-425.795	-1746.49	5.6522
TCGA-HT-7873-01	LGG	-1159.96	-193.608	-1353.57	6.0279
TCGA-HW-A5KK-01	LGG	-447.676	987.031	539.355	5.2358
TCGA-DB-A64P-01	LGG	-1123.66	-285.469	-1409.13	4.4803
TCGA-HT-7478-01	LGG	-292.978	1367.08	1074.1	5.6815
TCGA-S9-A6TX-01	LGG	-1350.41	-521.964	-1872.38	4.784
TCGA-RY-A83Z-01	LGG	-1531.62	-47.3093	-1578.93	5.3089
TCGA-FG-6688-01	LGG	-585.677	716.577	130.9	5.392
TCGA-FG-A4MT-01	LGG	-1368.41	-442.746	-1811.16	5.4793
TCGA-FG-A6IZ-01	LGG	-1457.42	-265.776	-1723.2	3.5436
TCGA-HT-8113-01	LGG	-1531.06	-1177.49	-2708.56	5.2235
TCGA-DH-A7UT-01	LGG	-1242.43	65.5389	-1176.89	5
TCGA-EZ-7264-01	LGG	-1638.36	-1172.38	-2810.74	5.2411
TCGA-TQ-A7RF-01	LGG	-1366.24	-220.283	-1586.53	5.6427
TCGA-DB-5274-01	LGG	-755.019	322.017	-433.002	3.3119
TCGA-S9-A7R8-01	LGG	-1059.89	235.595	-824.296	5.5113
TCGA-FG-7641-01	LGG	-1724.65	-1375.6	-3100.24	5.1268
TCGA-HW-7495-01	LGG	-1381.36	-1032.78	-2414.13	5.257
TCGA-CS-6669-01	LGG	-1433.97	-1437.01	-2870.98	4.9607
TCGA-HT-7481-01	LGG	-1370.62	-890.086	-2260.7	5.1094
TCGA-DU-8163-01	LGG	-806.676	534.666	-272.01	5.797
TCGA-S9-A6WD-01	LGG	-1659.47	-887.425	-2546.9	4.686
TCGA-CS-4942-01	LGG	-755.341	921.649	166.309	5.7618
TCGA-HT-8110-01	LGG	-351.807	1419.65	1067.84	5.391
TCGA-HT-8106-01	LGG	236.527	2620.48	2857.01	5.8243
TCGA-QH-A6CW-01	LGG	-1109.43	150.28	-959.152	5.7968
TCGA-RY-A840-01	LGG	-1691.23	-771.982	-2463.22	4.2833
TCGA-HW-8319-01	LGG	-1309.74	-643.74	-1953.48	5.9917
TCGA-HT-7482-01	LGG	-713.564	386.435	-327.129	5.7666
TCGA-DU-5870-01	LGG	-1021.27	-239.945	-1261.22	5.1285
TCGA-E1-5304-01	LGG	-1912.77	-1280.68	-3193.45	6.3584
TCGA-TM-A84S-01	LGG	-1210.96	-250.234	-1461.19	4.8115
TCGA-CS-4943-01	LGG	-1106.14	-162.515	-1268.65	5.917
TCGA-E1-A7Z3-01	LGG	-902.94	-150.346	-1053.29	5.1231
TCGA-FG-8182-01	LGG	-997.606	182.913	-814.693	5.7304
TCGA-DU-A5TW-01	LGG	-1410.26	-487.364	-1897.63	5.4074
TCGA-TQ-A7RP-01	LGG	-690.927	-166.861	-857.788	5.0449
TCGA-HT-7689-01	LGG	-1139.68	-72.3938	-1212.07	5.839
TCGA-FG-7638-01	LGG	-1294.64	-627.768	-1922.41	4.664
TCGA-P5-A5EV-01	LGG	-1215.98	-128.306	-1344.29	5.2939
TCGA-HT-7476-01	LGG	-576.686	-334.253	-910.94	4.8802
TCGA-TQ-A7RG-01	LGG	-1237.66	-261.883	-1499.54	4.9892
TCGA-TM-A84F-01	LGG	-532.755	1320.74	787.99	5.0653
TCGA-FG-8181-01	LGG	-1069.38	-934.887	-2004.27	5.3491
TCGA-DU-A7T6-01	LGG	-1133.65	-735.409	-1869.06	4.9227
TCGA-DB-A4XC-01	LGG	-1108.93	144.695	-964.238	5.6153
TCGA-S9-A6U2-01	LGG	-1116.07	-363.819	-1479.89	4.9973
TCGA-DB-A75M-01	LGG	-1122.3	-37.8396	-1160.13	5.7296
TCGA-HT-8012-01	LGG	-1384.13	-592.818	-1976.95	4.9709
TCGA-S9-A7QW-01	LGG	-1695.72	-933.668	-2629.39	5.5629
TCGA-P5-A733-01	LGG	-1315.12	-656.896	-1972.01	4.784
TCGA-E1-A7Z4-01	LGG	-1253.41	302.062	-951.353	5.5814
TCGA-FG-8185-01	LGG	-1364.7	-453.24	-1817.94	5.4806
TCGA-FG-A4MW-01	LGG	-1092.01	-320.297	-1412.31	5.0683
TCGA-HW-8320-01	LGG	-1077.28	-43.7623	-1121.04	5.8832
TCGA-DU-5849-01	LGG	-1342.57	-545.935	-1888.51	5.1647
TCGA-DB-5273-01	LGG	-515.425	516.955	1.53016	5.4604
TCGA-R8-A6MO-01	LGG	-1339.02	-171.221	-1510.24	4.8141
TCGA-CS-6670-01	LGG	-1414.39	-932.621	-2347.02	4.7635
TCGA-DU-5854-01	LGG	-339.95	580.995	241.045	5.6413
TCGA-S9-A6WL-01	LGG	-951.436	-828.31	-1779.75	4.8866
TCGA-S9-A6TV-01	LGG	-362.612	1043.48	680.869	5.802
TCGA-S9-A6WE-01	LGG	-1367.24	-544.927	-1912.17	4.7367
TCGA-QH-A6XA-01	LGG	-1127.19	-231.029	-1358.21	5.3417
TCGA-DU-6393-01	LGG	-1718.56	-1057.03	-2775.59	5.4293
TCGA-VM-A8C9-01	LGG	-236.903	1215.24	978.34	4.3723
TCGA-DU-5853-01	LGG	-859.551	576.757	-282.794	5.5868
TCGA-FG-5962-01	LGG	-1309.8	-769.445	-2079.24	5.1792
TCGA-QH-A65S-01	LGG	-1102.97	111.876	-991.097	4.9594
TCGA-F6-A8O4-01	LGG	-1548.98	-943.677	-2492.66	5.3754
TCGA-QH-A870-01	LGG	-1446.85	-591.924	-2038.78	5.9651
TCGA-S9-A7R1-01	LGG	-1526.84	-1022.52	-2549.36	4.6474
TCGA-TQ-A7RH-01	LGG	-914.325	304.494	-609.831	5.3779
TCGA-E1-A7YQ-01	LGG	-45.5485	1318.03	1272.48	6.1163
TCGA-HT-8107-01	LGG	-1218.48	-1099.46	-2317.94	5.3288
TCGA-P5-A72W-01	LGG	-1346.87	-320.018	-1666.88	5.138
TCGA-DB-A64L-01	LGG	-1432.65	-225.467	-1658.12	4.8445
TCGA-HW-7493-01	LGG	-515.946	156.528	-359.418	5.8706
TCGA-TM-A84R-01	LGG	-1426.31	-1280.79	-2707.09	5.2461
TCGA-HT-A74L-01	LGG	-1298.28	-204.732	-1503.02	5.0661
TCGA-HT-7477-01	LGG	-1224.16	-447.137	-1671.3	5.9491
TCGA-FG-A87Q-01	LGG	-205.581	899.283	693.702	5.2758
TCGA-FG-A70Z-01	LGG	-267.095	446.556	179.461	5.2862
TCGA-FG-A4MU-01	LGG	-472.305	738.098	265.794	5.8498
TCGA-DB-A4XB-01	LGG	-1430.39	-474.255	-1904.65	6.1819
TCGA-WY-A85D-01	LGG	-1205.21	23.3896	-1181.82	5.204
TCGA-DU-A5TR-01	LGG	-380.586	1547.9	1167.32	4.5982
TCGA-CS-4941-01	LGG	-622.083	836.896	214.813	6.1121
TCGA-HT-A615-01	LGG	-1012.31	438.534	-573.775	4.86
TCGA-HT-A5RB-01	LGG	-1458.01	-1060.09	-2518.1	5.381
TCGA-E1-A7YN-01	LGG	176.33	1885.43	2061.76	5.7745
TCGA-QH-A6XC-01	LGG	-1084.5	-236.242	-1320.74	5.2906
TCGA-S9-A6WN-01	LGG	-519.619	921.794	402.175	5.2358
TCGA-P5-A72X-01	LGG	-928.357	-380.897	-1309.25	5.4186
TCGA-WY-A858-01	LGG	-357.492	923.729	566.237	4.5964
TCGA-DU-7014-01	LGG	-1000.22	-119.302	-1119.52	4.9594
TCGA-VM-A8CF-01	LGG	-646.162	895.457	249.294	4.5028
TCGA-CS-4938-01	LGG	-939.295	-142.958	-1082.25	5.608
TCGA-DU-8166-01	LGG	-1080.87	-127.955	-1208.82	5.8309
TCGA-DU-7300-01	LGG	-994.324	-419.921	-1414.25	5.2246
TCGA-DU-7292-01	LGG	-1121.37	-791.011	-1912.38	5.6551
TCGA-DB-A75P-01	LGG	-894.794	-258.791	-1153.58	5.0009
TCGA-FG-6691-01	LGG	-543.047	821.063	278.016	6.11
TCGA-DB-5279-01	LGG	-1239.93	-495.318	-1735.25	5.2965
TCGA-S9-A6WI-01	LGG	-1303.15	-1171.95	-2475.1	5.0635
TCGA-DB-A64S-01	LGG	-565.868	676.546	110.678	5.2138
TCGA-FG-6692-01	LGG	-909.681	312.207	-597.474	4.8334
TCGA-HW-7489-01	LGG	-1223.42	-617.908	-1841.32	5.4053
TCGA-HT-8114-01	LGG	-436.834	783.564	346.73	5.9739
TCGA-TM-A84H-01	LGG	-1561.87	-686.15	-2248.02	5.8473
TCGA-DB-A64V-01	LGG	-704.951	731.88	26.9289	4.3492
TCGA-DU-7019-01	LGG	-729.716	17.2003	-712.516	5.5151
TCGA-S9-A7R4-01	LGG	-406.04	270.768	-135.272	5.336
TCGA-S9-A7J3-01	LGG	-1394.19	-335.699	-1729.89	5.0122
TCGA-TM-A84L-01	LGG	-801.54	305.657	-495.883	5.3716
TCGA-E1-A7YH-01	LGG	-1297.55	-100.187	-1397.74	5.5024
TCGA-QH-A65Z-01	LGG	-1589.69	-753.078	-2342.76	4.5988
TCGA-DU-A7TD-01	LGG	-563.082	938.818	375.736	5.8914
TCGA-DU-5871-01	LGG	-1111.76	174.205	-937.55	5.7637
TCGA-HW-A5KL-01	LGG	-1193.35	-65.3205	-1258.67	4.9892
TCGA-RY-A83X-01	LGG	-1565.1	-931.711	-2496.81	4.8141
TCGA-HT-7687-01	LGG	-1198.22	-335.371	-1533.6	5.2601
TCGA-HT-A4DV-01	LGG	-1255.47	-345.071	-1600.54	4.6944
TCGA-WY-A85A-01	LGG	-1423.71	-254.332	-1678.04	5.288
TCGA-DB-5281-01	LGG	-932.46	-511.567	-1444.03	5.9584
TCGA-E1-A7YK-01	LGG	-502.202	1128.75	626.544	5.3779
TCGA-DU-A7TA-01	LGG	-786.362	390.784	-395.578	5.6691
TCGA-CS-5395-01	LGG	-1023.91	-663.746	-1687.65	5.7616
TCGA-DH-A7UR-01	LGG	-1363.95	-1026.37	-2390.32	4.7176
TCGA-DU-6400-01	LGG	-1562.72	-721.859	-2284.58	5.1264
TCGA-HT-A5R5-01	LGG	-665.199	558.105	-107.093	5.2921
TCGA-HT-8018-01	LGG	-105.11	479.53	374.42	5.6186
TCGA-FG-A713-01	LGG	-1315.15	-1161.07	-2476.22	5.0532
TCGA-S9-A6WP-01	LGG	-1198.21	131.138	-1067.07	4.7608
TCGA-S9-A6U5-01	LGG	-1227.48	339.967	-887.51	4.7016
TCGA-E1-A7YO-01	LGG	-1472.47	-1041.79	-2514.25	4.9814
TCGA-FG-A710-01	LGG	-884.192	609.466	-274.726	4.8202
TCGA-QH-A6X8-01	LGG	-1500.91	-516.014	-2016.92	5.1102
TCGA-HT-7610-01	LGG	-1297.66	-915.822	-2213.48	5.8217
TCGA-HT-7875-01	LGG	-1545.09	-1153.91	-2698.99	5.1359
TCGA-DU-A6S3-01	LGG	-1649.51	-1185.85	-2835.36	4.2728
TCGA-R8-A6MK-01	LGG	-1501.09	-524.442	-2025.53	4.7501
TCGA-P5-A5F0-01	LGG	-1834.34	-1363.81	-3198.15	4.8758
TCGA-S9-A6TS-01	LGG	-1149.4	-53.9864	-1203.38	5.3775
TCGA-S9-A6TW-01	LGG	-1008.44	-386.498	-1394.94	4.1211
TCGA-E1-5303-01	LGG	-595.53	933.656	338.126	5.4387
TCGA-DU-7299-01	LGG	-1195.78	-12.4839	-1208.26	5.9272
TCGA-DH-5140-01	LGG	-1082.71	-605.353	-1688.06	6.2443
TCGA-S9-A7QX-01	LGG	-1303.57	144.083	-1159.49	5.1301
TCGA-DU-6408-01	LGG	-1142.56	37.3341	-1105.23	5.7517
TCGA-FG-5964-01	LGG	-1015.32	373.589	-641.727	4.6938
TCGA-DB-A64Q-01	LGG	-1556.95	-670.301	-2227.26	4.773
TCGA-S9-A6WH-01	LGG	-1615.9	-789.913	-2405.82	5.2072
TCGA-DU-A6S8-01	LGG	-1565.51	-849.198	-2414.71	4.838
TCGA-HT-7858-01	LGG	-818.388	746.053	-72.3346	5.6764
TCGA-HT-7860-01	LGG	-555.159	620.87	65.7104	5.3516
TCGA-DU-7006-01	LGG	-402.859	963.051	560.192	6.1775
TCGA-DU-7009-01	LGG	-1593.08	-1183.81	-2776.89	5.0505
TCGA-DU-7010-01	LGG	-941.829	-477.094	-1418.92	6.3655
TCGA-QH-A6X3-01	LGG	-1250.37	-316.426	-1566.8	5.5699
TCGA-DU-8164-01	LGG	-1586.97	-1150.47	-2737.44	5.3191
TCGA-DU-7018-01	LGG	-1535.68	-1145.86	-2681.54	4.7404
TCGA-R8-A73M-01	LGG	-1689.17	-904.887	-2594.06	4.2095
TCGA-DB-A75L-01	LGG	-1174.57	-190.535	-1365.1	5.2434
TCGA-RY-A843-01	LGG	-1309.55	-412.17	-1721.72	5.0523
TCGA-HT-7693-01	LGG	-976.944	551.284	-425.66	5.8743
TCGA-DU-A76L-01	LGG	9.12173	757.572	766.693	6.0204
TCGA-HT-7472-01	LGG	-729.137	460.973	-268.164	6.0947
TCGA-TQ-A8XE-01	LGG	-1431.28	-329.997	-1761.28	5.7005
TCGA-HT-A616-01	LGG	-1238.47	-808.769	-2047.24	5.0032
TCGA-FG-A4MY-01	LGG	-1239	-316.053	-1555.05	5.4283
TCGA-HT-7681-01	LGG	-1126.9	-310.962	-1437.86	5.0985
TCGA-DU-A6S2-01	LGG	-1581.22	-1001.18	-2582.4	5.1684
TCGA-P5-A5EW-01	LGG	-1042.56	-90.2541	-1132.81	5.9816
TCGA-DU-7309-01	LGG	-960.021	-441.209	-1401.23	5.3516
TCGA-FG-A87N-01	LGG	-1467.06	-476.896	-1943.96	6.1012
TCGA-DB-A4XH-01	LGG	-1445.01	-1139.92	-2584.93	4.1466
TCGA-HT-7485-01	LGG	-1056.13	-159.713	-1215.84	5.8902
TCGA-VV-A86M-01	LGG	-1149.33	254.717	-894.609	5.6153
TCGA-HT-7468-01	LGG	-1365.71	-577.194	-1942.9	5.3284
TCGA-HT-7677-01	LGG	-1372.07	-718.251	-2090.32	5.4506
TCGA-VW-A7QS-01	LGG	-1517.67	-863.606	-2381.27	4.7746
TCGA-DU-A5TY-01	LGG	-229.013	1272.43	1043.42	5.225
TCGA-HT-8109-01	LGG	-1145.31	-513.667	-1658.98	5.1277
TCGA-S9-A6TZ-01	LGG	-922.66	25.2724	-897.387	6.2194
TCGA-HT-7606-01	LGG	-1476.56	-544.385	-2020.95	6.2619
TCGA-DH-5142-01	LGG	-538.043	1114.95	576.903	5.9468
TCGA-DU-7294-01	LGG	-1396.94	-796.574	-2193.51	5.1437
TCGA-HT-7479-01	LGG	-590.844	350.088	-240.756	5.3737
TCGA-DB-5275-01	LGG	-1375.66	-326.347	-1702.01	5.891
TCGA-TM-A7C4-01	LGG	-1474.36	-1080.94	-2555.3	5.2254
TCGA-DU-5872-01	LGG	-723.015	339.532	-383.484	5.3502
TCGA-FG-8186-01	LGG	-926.637	372.51	-554.127	5.2895
TCGA-TM-A84I-01	LGG	-1371.48	-305.716	-1677.2	6.3218
TCGA-S9-A6U6-01	LGG	-1278.74	-368.812	-1647.55	5.6639
TCGA-E1-5305-01	LGG	-1042.69	-206.657	-1249.35	5.6448
TCGA-DU-6395-01	LGG	-1091.12	-75.0844	-1166.2	5.405
TCGA-TM-A84T-01	LGG	-1183.53	-125.023	-1308.56	5.3402
TCGA-HT-7879-01	LGG	-971.597	-92.6455	-1064.24	5.7016
TCGA-S9-A7IZ-01	LGG	-1041.83	25.4086	-1016.42	5.4614
TCGA-HT-7602-01	LGG	-981.145	32.9683	-948.177	5.2423
TCGA-DU-A7TJ-01	LGG	-921.541	122.865	-798.676	6.0239
TCGA-P5-A77W-01	LGG	-1657.27	-1002.41	-2659.68	4.298
TCGA-CS-6186-01	LGG	-1189.78	-292.458	-1482.23	5.6136
TCGA-DU-7008-01	LGG	-1549.17	-810.135	-2359.31	5.8475
TCGA-HT-7688-01	LGG	-1446.37	-1063.12	-2509.49	5.774
TCGA-DU-A7T8-01	LGG	-700.473	304.512	-395.961	5.3961
TCGA-DB-A64U-01	LGG	-1389.29	-690.127	-2079.41	4.943
TCGA-HT-A61C-01	LGG	-804.589	323.642	-480.947	4.8064
TCGA-F6-A8O3-01	LGG	-1801.32	-1205.13	-3006.45	5.0501
TCGA-DB-A64O-01	LGG	-804.812	-142.895	-947.707	5.0756
TCGA-R8-A6ML-01	LGG	-1712.76	-864.72	-2577.48	4.8141
TCGA-DU-A5TT-01	LGG	-798.412	-71.96	-870.372	5.3016
TCGA-HT-8111-01	LGG	-940.299	431.411	-508.888	5.7447
TCGA-S9-A7QZ-01	LGG	-1696.49	-1232.11	-2928.61	4.6277
TCGA-IK-7675-01	LGG	-1348.28	-832.608	-2180.89	5.9794
TCGA-TQ-A7RW-01	LGG	-781.513	677.381	-104.132	5.6874
TCGA-TQ-A7RU-01	LGG	-1558.25	-894.167	-2452.42	4.9218
TCGA-HT-7470-01	LGG	-1108.96	-534.137	-1643.1	5.7858
TCGA-HT-8108-01	LGG	-1024.18	558.792	-465.386	5.684
TCGA-DB-A4XE-01	LGG	-1403.8	-474.239	-1878.04	5.658
TCGA-HT-A4DS-01	LGG	-908.709	757.387	-151.322	4.6451
TCGA-E1-A7YU-01	LGG	-1313.96	-402.578	-1716.53	5.2943
TCGA-DU-8158-01	LGG	-334.378	834.583	500.205	5.851
TCGA-HT-7474-01	LGG	-1254.77	-744.967	-1999.74	5.3765
TCGA-DH-5143-01	LGG	-926.578	-34.0869	-960.665	5.3126
TCGA-TQ-A7RJ-01	LGG	-1128.96	93.8758	-1035.08	5.6568
TCGA-TM-A84J-01	LGG	-1211.2	-901.355	-2112.55	6.0562
TCGA-E1-A7YD-01	LGG	-1162.81	-283.463	-1446.27	5.7578
TCGA-S9-A7QY-01	LGG	-1586.98	-849.04	-2436.02	4.5205
TCGA-P5-A731-01	LGG	-758.774	-169.712	-928.486	5.1408
TCGA-E1-A7YE-01	LGG	-388.572	966.992	578.419	5.904
TCGA-HW-8321-01	LGG	-1021.43	-95.6707	-1117.1	5.632
TCGA-HT-8010-01	LGG	-1040.49	-481.486	-1521.97	4.8279
TCGA-DB-5270-01	LGG	-616.831	-75.1637	-691.995	5.3632
TCGA-HT-A5R9-01	LGG	-1420.77	-910.689	-2331.46	4.4647
TCGA-KT-A74X-01	LGG	-1532.62	-374.583	-1907.2	4.6674
TCGA-HT-A74K-01	LGG	-733.288	20.1564	-713.132	4.1178
TCGA-WY-A85C-01	LGG	-1267.89	-195.398	-1463.28	5.1887
TCGA-FG-8188-01	LGG	-970.744	-111.79	-1082.53	5.6517
TCGA-DU-A6S7-01	LGG	-1129.86	161.837	-968.025	5.7621
TCGA-HT-7855-01	LGG	-1309.42	-312.589	-1622	6.0394
TCGA-HT-8015-01	LGG	-764.146	-123.603	-887.749	5.0108
TCGA-DB-A75O-01	LGG	-1017.64	574.576	-443.063	5.327
TCGA-S9-A6TY-01	LGG	-1834.08	-1363.8	-3197.88	4.6809
TCGA-DU-A7TB-01	LGG	-1338.93	-747.107	-2086.04	5.302
TCGA-HT-7604-01	LGG	-1228.22	-542.874	-1771.09	6.1938
TCGA-HT-7884-01	LGG	-1407.09	-839.33	-2246.42	5.6773
TCGA-QH-A6CY-01	LGG	-1433.7	-768.8	-2202.5	4.9308
TCGA-S9-A6WM-01	LGG	-784.472	-315.73	-1100.2	5.9383
TCGA-CS-6667-01	LGG	-1100.96	-177.226	-1278.19	5.3374
TCGA-QH-A6CV-01	LGG	-834.166	508.253	-325.913	5.14
TCGA-VM-A8CE-01	LGG	-1209.34	-556.639	-1765.98	4.8207
TCGA-DB-A64X-01	LGG	-1312.5	-463.886	-1776.39	4.7597
TCGA-P5-A72U-01	LGG	79.7528	702.635	782.388	4.5117
TCGA-DB-A75K-01	LGG	-963.684	210.852	-752.833	5.0709
TCGA-DU-6410-01	LGG	-1753.08	-1501.42	-3254.5	4.9298
TCGA-E1-5307-01	LGG	-1261.45	-126.691	-1388.14	6.0106
TCGA-S9-A7IY-01	LGG	-1071.59	350.149	-721.44	4.8151
TCGA-P5-A781-01	LGG	-1316.9	-663.789	-1980.69	4.7329
TCGA-DU-6405-01	LGG	-1170.47	-13.7337	-1184.21	6.2192
TCGA-DU-5852-01	LGG	-505.817	443.741	-62.0754	5.5832
TCGA-FG-A6J3-01	LGG	-291.69	1121.75	830.057	4.2833
TCGA-CS-5397-01	LGG	-637.558	45.5648	-591.993	6.0407
TCGA-FG-A70Y-01	LGG	-897.786	271.336	-626.45	5.3604
TCGA-FG-7643-01	LGG	-987.775	-621.799	-1609.57	5.4077
TCGA-TM-A84C-01	LGG	-698.826	316.769	-382.057	5.8271
TCGA-WY-A85E-01	LGG	-1644.01	-833.903	-2477.91	5.3865
TCGA-HW-A5KM-01	LGG	-188.997	1888.23	1699.23	5.7162
TCGA-DU-7298-01	LGG	-1194.21	-125.92	-1320.13	6.1817
TCGA-FG-7637-01	LGG	-1234.21	-724.859	-1959.07	5.0365
TCGA-QH-A65R-01	LGG	-1428.28	-705.192	-2133.47	4.001
TCGA-FG-A60J-01	LGG	-1023.82	-47.2115	-1071.04	5.3558
TCGA-FG-8189-01	LGG	-1503.46	-1492.02	-2995.48	5.558
TCGA-P5-A5EY-01	LGG	-994.708	-329.876	-1324.58	4.9232
TCGA-QH-A6X5-01	LGG	-1380.21	-543.101	-1923.32	4.6101
TCGA-HT-7605-01	LGG	-1241.23	-782.469	-2023.7	5.1227
TCGA-DU-6394-01	LGG	-1410.88	-517.991	-1928.87	5.4196
TCGA-S9-A6WO-01	LGG	-1175.21	277.546	-897.663	5.6562
TCGA-WY-A859-01	LGG	-1590.42	-1203.8	-2794.22	5.3636
TCGA-WY-A85B-01	LGG	-921.244	501.211	-420.033	5.5868
TCGA-S9-A6UB-01	LGG	-1812.4	-1159.07	-2971.46	5.1408
TCGA-DU-7290-01	LGG	-276.806	1154.09	877.281	6.5848
TCGA-P5-A5F6-01	LGG	-805.306	-383.908	-1189.21	5.172
TCGA-DU-6407-01	LGG	-1152.91	-330.014	-1482.93	5.6879
TCGA-HT-7601-01	LGG	-182.571	1316.33	1133.76	5.7869
TCGA-DU-6403-01	LGG	-997.706	380.433	-617.273	5.7892
TCGA-DB-A4XG-01	LGG	-1817	-1387.25	-3204.26	5.0709
TCGA-DB-A64R-01	LGG	-1565.28	-1086.84	-2652.12	4.8002
TCGA-HW-7487-01	LGG	-1548.11	-1003.09	-2551.2	5.1748
TCGA-S9-A7J1-01	LGG	-1244.83	-464.556	-1709.38	5.0206
TCGA-FG-6689-01	LGG	-1039.71	162.486	-877.22	5.5675
TCGA-HT-8011-01	LGG	-1338.48	-481.063	-1819.55	6.1993
TCGA-E1-A7YJ-01	LGG	-979.422	612.041	-367.381	5.701
TCGA-DB-5277-01	LGG	-1278.38	-713.942	-1992.33	6.2415
TCGA-HT-7690-01	LGG	-471.666	707.849	236.183	6.0025
TCGA-TM-A84M-01	LGG	-1801.9	-1087.66	-2889.56	4.8535
TCGA-HT-8105-01	LGG	-1392.45	-509.927	-1902.37	5.1887
TCGA-E1-A7YY-01	LGG	-1212	-866.596	-2078.6	5.3413
TCGA-HT-A619-01	LGG	-1689.58	-1066.83	-2756.4	4.576
TCGA-E1-5318-01	LGG	-981.267	-566.645	-1547.91	5.0523
TCGA-P5-A737-01	LGG	-1461.34	-565.504	-2026.85	4.4977
TCGA-RY-A83Y-01	LGG	-1351.12	-67.161	-1418.28	4.3924
TCGA-HT-8564-01	LGG	-936.354	-199.297	-1135.65	5.7931
TCGA-HT-7686-01	LGG	-525.298	1187.05	661.747	5.9851
TCGA-E1-A7YM-01	LGG	-1296.54	-372.988	-1669.53	5.359
TCGA-DU-7301-01	LGG	-590.188	421.667	-168.521	5.8498
TCGA-S9-A6UA-01	LGG	127.15	1474.81	1601.96	5.632
TCGA-TM-A84G-01	LGG	-1789.08	-1251	-3040.08	5.1152
TCGA-VV-A829-01	LGG	-1180.08	-22.9441	-1203.03	4.7469
TCGA-DH-A66B-01	LGG	-816.879	776.141	-40.738	5.6605
TCGA-HT-A5R7-01	LGG	-1293.75	-630.8	-1924.55	5.2936
TCGA-CS-5394-01	LGG	-1708.89	-1179.86	-2888.75	5.3544
TCGA-HT-A61A-01	LGG	-1287.98	-976.871	-2264.85	4.8248
TCGA-HT-7877-01	LGG	-1418.47	-840.054	-2258.52	4.9672
TCGA-HT-A618-01	LGG	-653.16	1203.06	549.904	5.382
TCGA-DU-6542-01	LGG	-850.541	428.305	-422.236	6.2719
TCGA-QH-A6CS-01	LGG	-718.992	78.9889	-640.003	5.1416
TCGA-W9-A837-01	LGG	-1567.48	-1041.27	-2608.75	4.95
TCGA-DU-7306-01	LGG	-897.647	-50.0824	-947.729	5.7195
TCGA-VM-A8CH-01	LGG	-1010.84	239.491	-771.352	5.4347
TCGA-QH-A6X9-01	LGG	-1397.38	-655.54	-2052.92	5.608
TCGA-E1-5311-01	LGG	-1503.87	-1049.62	-2553.49	5.3572
TCGA-S9-A6U0-01	LGG	-1.17732	1105.77	1104.59	5.7271
TCGA-QH-A6CZ-01	LGG	-1534.74	-1061.58	-2596.32	4.8187
TCGA-HT-7611-01	LGG	-860.686	118.195	-742.491	6.2568
TCGA-WH-A86K-01	LGG	-1155.45	-175.924	-1331.37	4.8856
TCGA-DH-5141-01	LGG	-1155.09	-387.38	-1542.47	4.3723
TCGA-FG-A60L-01	LGG	-788.69	535.794	-252.895	4.2103
TCGA-DB-5280-01	LGG	-1075.34	-507.732	-1583.07	6.1893
TCGA-S9-A7IX-01	LGG	-533.233	450.996	-82.2367	5.4266
TCGA-HT-A5RC-01	LGG	-819.691	190.705	-628.986	5.8276
TCGA-FG-5965-01	LGG	-997.47	188.921	-808.549	5.7431
TCGA-FG-7634-01	LGG	-365.785	477.724	111.938	5.6032
TCGA-S9-A6TU-01	LGG	-867.728	344.727	-523.001	5.1502
TCGA-DU-7007-01	LGG	-191.444	626.393	434.95	6.413
TCGA-HW-7490-01	LGG	-942.177	76.3245	-865.853	5.2087
TCGA-TM-A7C3-01	LGG	-1135.49	-637.62	-1773.11	5.2506
TCGA-CS-6668-01	LGG	-1839	-1125.05	-2964.05	5.4793
TCGA-S9-A6WG-01	LGG	74.0663	778.554	852.62	5.4094
TCGA-DU-8165-01	LGG	-229.43	647.377	417.947	6.6244
TCGA-HT-7692-01	LGG	-1404.14	-440.745	-1844.89	3.8621
TCGA-TQ-A7RM-01	LGG	-1592.85	-1234.34	-2827.19	6.4912
TCGA-HT-7607-01	LGG	-1083.35	-627.278	-1710.62	5.3477
TCGA-HT-7880-01	LGG	-1230.29	-634.297	-1864.59	5.0335
TCGA-DU-8161-01	LGG	-266.043	1021.4	755.354	5.8473
TCGA-HT-7467-01	LGG	-1191.8	-744.108	-1935.91	4.9919
TCGA-VM-A8CD-01	LGG	-730.848	388.92	-341.927	5.579
TCGA-DU-6401-01	LGG	-728.371	-53.6847	-782.056	5.4845
TCGA-DU-6396-01	LGG	-313.015	1506.99	1193.98	6.0455
TCGA-HT-A74H-01	LGG	-413.476	377.145	-36.3301	4.7198
TCGA-HT-7483-01	LGG	-944.407	-556.912	-1501.32	5.8982
TCGA-HT-7620-01	LGG	-1322.83	-278.146	-1600.97	5.0837
TCGA-HT-7480-01	LGG	-1491.54	-992.283	-2483.82	5.2777
TCGA-S9-A7J0-01	LGG	-1746.84	-772.212	-2519.05	5.936
TCGA-P5-A736-01	LGG	-473.57	886.725	413.154	5.3516
TCGA-TM-A84Q-01	LGG	-860.347	470.571	-389.776	5.6227
TCGA-RY-A847-01	LGG	-975.291	107.004	-868.287	4.4621
TCGA-E1-A7YV-01	LGG	-1591.01	-970.127	-2561.14	5.5925
TCGA-TQ-A7RQ-01	LGG	-1765.76	-1393.08	-3158.84	4.9603
TCGA-FG-8191-01	LGG	-852.589	242.45	-610.14	5.3248
TCGA-E1-A7YW-01	LGG	-1240.34	-101.763	-1342.1	5.8329
TCGA-DB-5278-01	LGG	-1132.45	-659.891	-1792.34	5.2017
TCGA-E1-A7YS-01	LGG	-1895.99	-1039.9	-2935.89	5.1449
TCGA-HT-7695-01	LGG	-1377.8	-1015.32	-2393.12	5.3452
TCGA-DU-A7TC-01	LGG	-1471.97	-789.286	-2261.25	4.7746
TCGA-HW-7491-01	LGG	-1485.36	-863.389	-2348.75	5.4407
TCGA-DB-A4X9-01	LGG	-1467.33	-458.306	-1925.63	5.5874
TCGA-HT-A614-01	LGG	-1279.1	-283.93	-1563.03	5.4479
TCGA-TQ-A7RI-01	LGG	-1424.33	-377.729	-1802.05	4.9482
TCGA-CS-6188-01	LGG	-677.041	358.506	-318.535	5.864
TCGA-QH-A86X-01	LGG	-1524.84	-697.896	-2222.74	4.8105
TCGA-DU-A76R-01	LGG	-1085.82	-685.078	-1770.9	5.3151
TCGA-DH-5144-01	LGG	-1544.02	-704.198	-2248.22	5.1165
TCGA-DU-8168-01	LGG	-1778.3	-1053.18	-2831.48	5.6557
TCGA-VM-A8C8-01	LGG	-1065.27	6.62022	-1058.65	5.4725
TCGA-HT-7882-01	LGG	1478.71	1959	3437.71	5.5132
TCGA-DU-6399-01	LGG	-800.631	324.256	-476.375	5.9374
TCGA-S9-A7R7-01	LGG	-70.9526	1033.66	962.704	5.9378
TCGA-E1-A7Z2-01	LGG	-1353.6	-905.865	-2259.46	5.5227
TCGA-DU-A5TP-01	LGG	-731.531	1256.51	524.983	5.7816
TCGA-FG-8187-01	LGG	-1127.77	-348.126	-1475.89	4.8719
TCGA-IK-8125-01	LGG	-1279.44	-595.998	-1875.44	4.9232
TCGA-CS-6666-01	LGG	-784.805	-56.3479	-841.153	5.9019
TCGA-TM-A7CF-01	LGG	-1579.09	-1028.07	-2607.16	5.2235
TCGA-DH-A7US-01	LGG	-1441.46	-544.793	-1986.25	4.8515
TCGA-DU-7013-01	LGG	-988.084	96.2425	-891.842	6.131
TCGA-E1-A7Z6-01	LGG	-1144.79	-245.903	-1390.7	6.0959
TCGA-HT-7857-01	LGG	685.529	2128.89	2814.42	5.3875
TCGA-E1-5319-01	LGG	-1058.56	-270.868	-1329.43	5.0913
TCGA-DU-A5TS-01	LGG	-1222.27	-172.284	-1394.56	4.5411
TCGA-HT-7856-01	LGG	-1297.47	-1045.15	-2342.62	5.1518
TCGA-DU-6392-01	LGG	-559.322	214.983	-344.338	6.0993
TCGA-QH-A6CU-01	LGG	-909.914	95.6301	-814.284	4.2616
TCGA-DU-6404-01	LGG	-919.542	-361.05	-1280.59	5.9093
TCGA-VW-A8FI-01	LGG	-1029.95	323.25	-706.696	4.7356
TCGA-P5-A5EZ-01	LGG	-942.707	238.773	-703.933	5.1248
TCGA-S9-A89Z-01	LGG	-577.355	758.267	180.912	5.6871
TCGA-FG-5963-01	LGG	-416.837	1079.3	662.463	5.8125
TCGA-S9-A7IQ-01	LGG	-1566.74	-1454.44	-3021.17	5.1567
TCGA-S9-A89V-01	LGG	-967.985	-3.02397	-971.009	6.2271
TCGA-DB-A64W-01	LGG	-1885.99	-1655.92	-3541.91	5.009
TCGA-FG-A4MX-01	LGG	-1411.26	-230.862	-1642.12	4.0748
TCGA-P5-A72Z-01	LGG	-1713.87	-1077.45	-2791.32	5.0471
TCGA-S9-A6U1-01	LGG	-1145.84	-160.742	-1306.58	5.8948
TCGA-HT-7881-01	LGG	-1542.71	-1229.19	-2771.91	5.2338
TCGA-QH-A65V-01	LGG	-1309.47	-279.863	-1589.33	4.5429
TCGA-DU-A7TG-01	LGG	-1021.57	-502.198	-1523.77	5.1587
TCGA-TQ-A7RV-01	LGG	-1466.48	-637.086	-2103.57	5.5107
TCGA-DU-5874-01	LGG	-1614.83	-1112.37	-2727.21	5.1981
TCGA-QH-A6X4-01	LGG	-1750.12	-689.67	-2439.79	4.8739
TCGA-VM-A8CB-01	LGG	-1736.23	-850.294	-2586.52	4.7746
TCGA-DH-A66F-01	LGG	-1465.62	-667.492	-2133.11	4.6312
TCGA-HT-7694-01	LGG	-1506.7	-1157.97	-2664.67	5.3484
TCGA-HT-7471-01	LGG	-759.994	366.032	-393.963	5.3118
TCGA-HT-7608-01	LGG	-981.265	-231.173	-1212.44	4.9528
TCGA-CS-6290-01	LGG	-538.304	1186.77	648.467	5.4967
TCGA-DB-A4XD-01	LGG	-1335.35	-463.954	-1799.31	5.6902
TCGA-TQ-A7RK-01	LGG	-1526.98	-663.795	-2190.78	5.4877
TCGA-HT-7475-01	LGG	-1621.4	-1057.75	-2679.16	5.3632
TCGA-TQ-A7RO-01	LGG	-1570.67	-760.595	-2331.27	5.0794
TCGA-HT-7902-01	LGG	-1265.03	-384.762	-1649.79	5.6865
TCGA-FG-A711-01	LGG	-1585.52	-476.669	-2062.18	5.0972
TCGA-DB-5276-01	LGG	-474.055	525.542	51.4873	5.7391
TCGA-P5-A730-01	LGG	-1231.17	-708.83	-1940	4.866
TCGA-HT-A74O-01	LGG	-642.548	934.666	292.118	5.0597
TCGA-HT-A74J-01	LGG	-1342.88	-198.889	-1541.77	5.6846
TCGA-DU-5855-01	LGG	-896.93	458.894	-438.036	5.8503
TCGA-DH-A669-01	LGG	-1228.15	-51.3728	-1279.52	5.166
TCGA-HT-A617-01	LGG	-310.84	737.747	426.907	4.9045
TCGA-QH-A6CX-01	LGG	-801.704	348.845	-452.859	5.3803
TCGA-P5-A5F4-01	LGG	-1438.78	-1012	-2450.78	5.1375
TCGA-DU-A5TU-01	LGG	-689.916	833.552	143.636	5.0623
TCGA-DU-A76K-01	LGG	-1282.95	-1229.83	-2512.78	4.95
TCGA-HT-7609-01	LGG	-1081.64	150.68	-930.962	5.6966
TCGA-TQ-A7RR-01	LGG	-1089.01	21.6788	-1067.33	5.5937
TCGA-DH-A66D-01	LGG	-972.653	352.776	-619.877	5.6625
TCGA-DH-A7UV-01	LGG	-1188.01	-9.19775	-1197.2	5.2529
TCGA-FG-6690-01	LGG	-978.949	254.485	-724.465	5.6071
TCGA-DB-A4XA-01	LGG	-1039.29	-75.2535	-1114.54	4.3883
TCGA-DU-8167-01	LGG	-576.994	407.565	-169.429	5.1922
TCGA-QH-A65X-01	LGG	-1056.82	-141.955	-1198.78	4.1628
TCGA-P5-A780-01	LGG	-848.954	20.5793	-828.375	5.5056
TCGA-E1-5302-01	LGG	-789.109	450.245	-338.864	5.6773
TCGA-HW-A5KJ-01	LGG	-1569.22	-789.616	-2358.84	3.4674
TCGA-FG-7636-01	LGG	-1365.76	-301.313	-1667.08	5.2702
TCGA-DU-5847-01	LGG	-477.342	858.433	381.091	5.8311
TCGA-DU-6406-01	LGG	-966.952	122.692	-844.261	6.2277
TCGA-TM-A84B-01	LGG	-1082.49	-762.811	-1845.31	5.8092
TCGA-DU-A76O-01	LGG	-1012.77	728.069	-284.706	5.3466
TCGA-CS-4944-01	LGG	-881.426	120.198	-761.228	4.9069
TCGA-HT-7603-01	LGG	-1409.26	-974.751	-2384.02	5.1615
TCGA-B5-A5OE-01	UCEC	-1516.42	-512.633	-2029.05	4.8115
TCGA-AX-A3G6-01	UCEC	-1669.32	173.761	-1495.56	5.5641
TCGA-AJ-A3BI-01	UCEC	-941.288	966.382	25.0933	3.0074
TCGA-EY-A72D-01	UCEC	-1253.28	-748.222	-2001.5	5.3122
TCGA-SL-A6JA-01	UCEC	-1937.79	-685.966	-2623.76	4.7929
TCGA-A5-AB3J-01	UCEC	98.9388	571.357	670.296	5.1903
TCGA-PG-A917-01	UCEC	-856.108	935.96	79.8527	5.174
TCGA-5B-A90C-01	UCEC	-1280.61	-636.752	-1917.36	5.8914
TCGA-4E-A92E-01	UCEC	-820.688	742.73	-77.9577	6.0219
TCGA-B5-A0K9-01	UCEC	-1206.21	468.601	-737.609	5.5255
TCGA-AJ-A3NF-01	UCEC	216.797	886.06	1102.86	6.0588
TCGA-DF-A2L0-01	UCEC	-650.668	865.888	215.22	2.6371
TCGA-AX-A3G3-01	UCEC	-488.236	1576.56	1088.33	5.0922
TCGA-JU-AAVI-01	UCEC	-834.553	1360.5	525.946	4.3278
TCGA-AJ-A3QS-01	UCEC	-1086.94	813.203	-273.74	5.5386
TCGA-A5-A2K7-01	UCEC	-862.218	140.058	-722.159	5.1453
TCGA-K6-A3WQ-01	UCEC	-1101.26	-361.356	-1462.62	5.044
TCGA-AJ-A3BK-01	UCEC	-826.992	1066.03	239.037	4.5243
TCGA-EY-A549-01	UCEC	-1510.13	-2.4045	-1512.53	5.2536
TCGA-AX-A1C7-01	UCEC	-1245.08	-359.195	-1604.27	2.7073
TCGA-QS-A5YR-01	UCEC	-578.077	1003.6	425.519	4.6165
TCGA-KP-A3W0-01	UCEC	-694.086	714.555	20.4686	5.5217
TCGA-KP-A3W1-01	UCEC	-219.984	1811.72	1591.74	4.1931
TCGA-D1-A2G0-01	UCEC	-1734.48	390.478	-1344	5.5392
TCGA-D1-A3JP-01	UCEC	-729.54	1054.8	325.262	5.4423
TCGA-BK-A13B-01	UCEC	-1250.68	255.431	-995.248	5.2597
TCGA-AP-A3K1-01	UCEC	-887.188	-217.954	-1105.14	4.3227
TCGA-B5-A3FC-01	UCEC	-264.22	1157.53	893.31	5.2449
TCGA-EO-A3KX-01	UCEC	-1594.54	-673.339	-2267.88	5.366
TCGA-BK-A26L-01	UCEC	-285.053	-445.274	-730.327	5.08287
TCGA-B5-A3FB-01	UCEC	-1534.19	2.60978	-1531.58	5.7866
TCGA-B5-A0JN-01	UCEC	-1436.15	-834.442	-2270.6	5.2533
TCGA-FI-A3PV-01	UCEC	-1660.82	-901.96	-2562.78	5.1839
TCGA-AJ-A3BG-01	UCEC	-1784.68	-166.728	-1951.41	4.9322
TCGA-EY-A2OO-01	UCEC	-1353.75	-615.427	-1969.18	5.5451
TCGA-B5-A5OD-01	UCEC	-948.956	744.389	-204.567	5.5142
TCGA-AJ-A3NC-01	UCEC	-1343.81	20.366	-1323.44	5.3505
TCGA-B5-A1MW-01	UCEC	-1732.68	-921.858	-2654.53	6.3329
TCGA-SJ-A6ZI-01	UCEC	-833.407	1330.21	496.799	5.7756
TCGA-A5-A3LP-01	UCEC	-1281.59	171.928	-1109.66	5.5841
TCGA-EY-A1GP-01	UCEC	-527.849	137.37	-390.479	4.9151
TCGA-A5-A7WJ-01	UCEC	-2275	-846.832	-3121.83	6.1579
TCGA-B5-A3FA-01	UCEC	-1363.6	-101.586	-1465.19	5.4741
TCGA-DF-A2KN-01	UCEC	-521.749	1430.78	909.027	5.2242
TCGA-H5-A2HR-01	UCEC	-1099.46	596.397	-503.065	3.4088
TCGA-BK-A4ZD-01	UCEC	-1244.7	-1078.05	-2322.74	5.6017
TCGA-DF-A2KY-01	UCEC	-902.372	981.314	78.9414	4.588
TCGA-DI-A2QY-01	UCEC	-1267.81	-634.016	-1901.83	4.0506
TCGA-5S-A9Q8-01	UCEC	-1233.49	-152.102	-1385.59	4.4047
TCGA-2E-A9G8-01	UCEC	-1636.18	187.377	-1448.81	4.857
TCGA-AJ-A8CW-01	UCEC	-974.081	102.251	-871.83	5.5787
TCGA-AJ-A3OJ-01	UCEC	-701.408	602.488	-98.9203	5.4654
TCGA-AJ-A3EJ-01	UCEC	-266.112	429.264	163.152	5.6659
TCGA-AX-A2HH-01	UCEC	-1829.24	-1335.88	-3165.12	5.671
TCGA-AJ-A3IA-01	UCEC	-122.73	528.927	406.198	5.3488
TCGA-D1-A3DG-01	UCEC	-1637.12	-810.983	-2448.1	5.3075
TCGA-EO-A1Y7-01	UCEC	-1720.1	-15.5325	-1735.63	4.1351
TCGA-AJ-A3NG-01	UCEC	-1250.33	-977.978	-2228.31	6.3761
TCGA-EY-A1GO-01	UCEC	-1755.49	-999.5	-2754.99	4.8028
TCGA-PG-A914-01	UCEC	-1296.1	279.729	-1016.37	5.7973
TCGA-A5-A1OH-01	UCEC	-749.348	-1358.72	-2108.07	5.3523
TCGA-EY-A1GL-01	UCEC	-934.363	-427.205	-1361.57	4.8269
TCGA-A5-A2K4-01	UCEC	-746.874	-58.6227	-805.497	5.5081
TCGA-AJ-A2QM-01	UCEC	-1527.33	-873.669	-2401	6.083
TCGA-E6-A2P9-01	UCEC	-1631.57	210.448	-1421.13	5.7063
TCGA-EY-A4KR-01	UCEC	-537.064	1277.64	740.575	5.6764
TCGA-DI-A1BU-01	UCEC	-986.529	136.706	-849.824	5.3913
TCGA-KP-A3W4-01	UCEC	-398.715	106.065	-292.649	5.5085
TCGA-QF-A5YT-01	UCEC	-1100.29	-459.823	-1560.12	4.6877
TCGA-EY-A210-01	UCEC	-1063.42	1211.5	148.073	4.9865
TCGA-AX-A3G9-01	UCEC	-1634.14	-908.422	-2542.56	5.009
TCGA-QS-A744-01	UCEC	-1143.14	-1351.76	-2494.9	6.0932
TCGA-EY-A2ON-01	UCEC	-1172.2	190.762	-981.434	5.2506
TCGA-AX-A3GB-01	UCEC	-665.168	630.329	-34.8398	4.5386
TCGA-DI-A2QT-01	UCEC	-1353.25	-272.776	-1626.03	3.9608
TCGA-AJ-A2QO-01	UCEC	-1337.53	-198.468	-1536	5.5955
TCGA-AJ-A3BD-01	UCEC	-1275.46	699.167	-576.288	4.0688
TCGA-KP-A3W3-01	UCEC	-650.729	657.457	6.72789	5.6539
TCGA-AJ-A3NH-01	UCEC	-1263.27	-957.057	-2220.33	5.88
TCGA-AX-A2IN-01	UCEC	-49.4167	460.005	410.589	5.1441
TCGA-A5-A3LO-01	UCEC	-1319.03	-275.529	-1594.56	5.9177
TCGA-AX-A3FZ-01	UCEC	-1039.92	-1148.7	-2188.62	5.8133
TCGA-BS-A0V7-01	UCEC	378.525	1635.35	2013.88	2.5388
TCGA-EO-A3AU-01	UCEC	-909.817	519.324	-390.492	5.9912
TCGA-EO-A22Y-01	UCEC	-1048.61	-476.898	-1525.5	5.1855
TCGA-SJ-A6ZJ-01	UCEC	-838.623	-43.1246	-881.748	4.4842
TCGA-EY-A547-01	UCEC	-1706.48	-461.695	-2168.18	3.4945
TCGA-AJ-A3TW-01	UCEC	-1038.46	1366.44	327.984	4.7981
TCGA-DF-A2KR-01	UCEC	-1688.58	423.538	-1265.05	4.9117
TCGA-AX-A3G4-01	UCEC	-267.707	-592.335	-860.042	4.9246
TCGA-D1-A3DH-01	UCEC	-1714.2	-906.586	-2620.78	5.532
TCGA-EY-A3L3-01	UCEC	-1839.95	-1035.15	-2875.1	6.2336
TCGA-AX-A3FX-01	UCEC	-805.885	295.702	-510.183	4.3576
TCGA-AJ-A3EL-01	UCEC	-468.464	823.161	354.697	5.1603
TCGA-BK-A6W3-01	UCEC	-950.583	805.894	-144.689	5.7753
TCGA-AJ-A3NE-01	UCEC	-1066.02	487.053	-578.971	5.9308
TCGA-AX-A3G7-01	UCEC	-969.166	563.864	-405.302	4.4919
TCGA-EO-A3KU-01	UCEC	-1521.88	-300.403	-1822.28	5.9752
TCGA-QS-A5YQ-01	UCEC	-915.099	848.122	-66.9772	4.3126
TCGA-AJ-A3OL-01	UCEC	-1894.16	-1216.74	-3110.9	5.9031
TCGA-B5-A3FD-01	UCEC	-793.663	-172.991	-966.655	4.7809
TCGA-EO-A22X-01	UCEC	-389.515	400.636	11.1209	5.6221
TCGA-AX-A3FS-01	UCEC	-942.154	-56.5626	-998.717	5.9155
TCGA-A5-A2K3-01	UCEC	84.5652	3054.48	3139.04	2.9319
TCGA-EO-A3L0-01	UCEC	-943.432	-407.997	-1351.43	5.3882
TCGA-EY-A54A-01	UCEC	-633.132	634.569	1.43634	5.438
TCGA-AJ-A3I9-01	UCEC	-1351.49	-610.537	-1962.03	5.0242
TCGA-AX-A3FW-01	UCEC	-1754.98	-609.706	-2364.68	4.7404
TCGA-E6-A2P8-01	UCEC	-401.648	1049.04	647.387	5.4957
TCGA-KP-A3VZ-01	UCEC	-1827.44	-1027.31	-2854.75	5.8337
TCGA-EO-A3B0-01	UCEC	-484.04	352.032	-132.008	5.7071
TCGA-BK-A56F-01	UCEC	-562.969	69.8068	-493.162	5.6617
TCGA-DF-A2KZ-01	UCEC	-432.231	660.175	227.943	4.7501
TCGA-PG-A915-01	UCEC	-1613.63	-707.196	-2320.82	5.7621
TCGA-DF-A2KV-01	UCEC	-1226.07	899.682	-326.391	4.8395
TCGA-BG-A3PP-01	UCEC	-513.394	-454.576	-967.97	5.3618
TCGA-AJ-A23N-01	UCEC	1.38972	368.329	369.719	5.9317
TCGA-A5-A2K2-01	UCEC	-1913.43	-500.129	-2413.56	5.6996
TCGA-E6-A8L9-01	UCEC	-361.916	526.931	165.015	5.275
TCGA-AJ-A3BF-01	UCEC	-1340.03	-367.816	-1707.85	5.8568
TCGA-EO-A3AY-01	UCEC	-797.056	1086.15	289.097	3.6939
TCGA-AX-A3G1-01	UCEC	-1003.65	996.713	-6.93853	5.5528
TCGA-AJ-A6NU-01	UCEC	-885.519	812.824	-72.695	5.6014
TCGA-EO-A3B1-01	UCEC	-490.185	965.034	474.849	5.5871
TCGA-AX-A2H4-01	UCEC	-342.412	2044.98	1702.57	4.0366
TCGA-EY-A548-01	UCEC	-861.009	365.347	-495.662	4.7913
TCGA-EO-A22U-01	UCEC	-1466.36	-360.2	-1826.56	5.4347
TCGA-AJ-A8CT-01	UCEC	-378.536	1595.4	1216.87	4.852
TCGA-AJ-A3EK-01	UCEC	-517.754	838.934	321.18	5.9217
TCGA-D1-A3JQ-01	UCEC	-839.785	69.6446	-770.141	6.4296
TCGA-PG-A5BC-01	UCEC	-774.863	-734.553	-1509.42	5.3523
TCGA-KJ-A3U4-01	UCEC	-1389.13	611.324	-777.81	6.1252
TCGA-EY-A5W2-01	UCEC	-896.623	477.836	-418.787	3.9118
TCGA-PG-A6IB-01	UCEC	-475.963	1748.93	1272.96	5.1375
TCGA-BK-A6W4-01	UCEC	-419.378	-3.62643	-423.004	5.7632
TCGA-QS-A8F1-01	UCEC	-822.641	-83.9981	-906.639	2.6647
TCGA-AX-A3FT-01	UCEC	-606.905	1849.92	1243.01	4.6634
TCGA-EY-A2OQ-01	UCEC	-1004.74	-139.039	-1143.78	5.0514
TCGA-QF-A5YS-01	UCEC	-1569.54	281.151	-1288.39	4.849
TCGA-EO-A3AS-01	UCEC	-813.193	110.072	-703.122	4.4777
TCGA-SL-A6J9-01	UCEC	-944.896	1757.6	812.709	4.8876
TCGA-BK-A139-01	UCEC	-630.085	625.809	-4.27655	3.65203
TCGA-AJ-A5DW-01	UCEC	-776.725	-282.424	-1059.15	6.2632
TCGA-B5-A3FH-01	UCEC	-1441.42	156.464	-1284.95	5.407
TCGA-EY-A3QX-01	UCEC	-1275.88	214.457	-1061.42	4.8445
TCGA-AX-A3GI-01	UCEC	-2013.45	-992.048	-3005.5	6.2073
TCGA-EY-A1GX-01	UCEC	-2035.42	-1263.42	-3298.85	5.3367
TCGA-D1-A3DA-01	UCEC	-1360.38	-153.613	-1513.99	5.6147
TCGA-AJ-A3EM-01	UCEC	-1416.48	-1303	-2719.48	5.2597
TCGA-BK-A0CC-01	UCEC	-484.684	-267.127	-751.811	4.10654
TCGA-B5-A5OC-01	UCEC	35.2122	1598.02	1633.23	5.2851
TCGA-A5-A2K5-01	UCEC	-779.155	551.15	-228.006	4.281
TCGA-B5-A1MS-01	UCEC	-1510.33	-805.823	-2316.15	5.8483
TCGA-AJ-A8CV-01	UCEC	-913.692	732.296	-181.397	5.3165
TCGA-AP-A5FX-01	UCEC	-1283.51	477.378	-806.136	4.4509
TCGA-EO-A3AV-01	UCEC	-703.278	1637.11	933.833	4.0926
TCGA-EY-A2OP-01	UCEC	-1870.12	-510.891	-2381.01	5.7939
TCGA-B5-A3F9-01	UCEC	-762.728	328.581	-434.147	5.1977
TCGA-AJ-A3OK-01	UCEC	479.584	1237.54	1717.13	4.1915
TCGA-BG-A0MK-01	UCEC	-883.558	79.8052	-803.753	5.0683
TCGA-A5-A7WK-01	UCEC	-1420.16	-502.432	-1922.6	5.4702
TCGA-AX-A05W-01	UCEC	-1138.11	1002.55	-135.553	3.0038
TCGA-PG-A916-01	UCEC	-1228.62	-9.23668	-1237.86	5.5248
TCGA-BK-A0CA-01	UCEC	-1086.67	-108.012	-1194.68	4.32487
TCGA-BS-A0V4-01	UCEC	-812.76	360.738	-452.022	2.7826
TCGA-DF-A2KU-01	UCEC	-606.052	1716.93	1110.88	4.0985
TCGA-AJ-A5DV-01	UCEC	-1359.75	522.615	-837.136	5.5119
TCGA-AX-A3G8-01	UCEC	-1775.44	-432.926	-2208.36	3.6018
TCGA-BG-A3EW-01	UCEC	-1447.32	-463.445	-1910.77	6.1801
TCGA-EO-A3KW-01	UCEC	-1136.38	569.324	-567.051	5.3027
TCGA-B5-A0JR-01	UCEC	-846.223	452.745	-393.478	5.3851
TCGA-FI-A3PX-01	UCEC	-1633.17	-779.406	-2412.58	5.3941
TCGA-DI-A1C3-01	UCEC	48.7138	1239.6	1288.31	3.9654
TCGA-PG-A7D5-01	UCEC	-1231.12	-645.356	-1876.48	5.5865
TCGA-EO-A3AZ-01	UCEC	-169.363	2010.03	1840.67	2.4779
TCGA-B5-A11R-01	UCEC	-1357.1	44.322	-1312.77	5.3806
TCGA-B5-A3S1-01	UCEC	-1089.61	54.3863	-1035.22	5.8009
TCGA-FI-A2EY-01	UCEC	-1561.22	-611.288	-2172.51	2.5112
TCGA-C8-A1HL-01	BRCA	398.634	320.574	719.208	5.0926
TCGA-EW-A2FS-01	BRCA	-139.92	657.711	517.79	4.837
TCGA-B6-A402-01	BRCA	-650.965	-376.682	-1027.65	5.0549
TCGA-A2-A3XX-01	BRCA	-247.181	709.642	462.461	5.5693
TCGA-Z7-A8R5-01	BRCA	345.745	1463.93	1809.68	4.7421
TCGA-D8-A1JU-01	BRCA	1524.75	962.759	2487.51	5.9637
TCGA-B6-A0RL-01	BRCA	-2168.68	-846.078	-3014.76	6.0023
TCGA-E9-A3HO-01	BRCA	-416.452	730.126	313.674	4.8345
TCGA-BH-A0B0-01	BRCA	915.647	1190.83	2106.47	6.0796
TCGA-D8-A1XJ-01	BRCA	-20.9959	-12.3791	-33.375	5.7871
TCGA-AC-A2FK-01	BRCA	36.8994	534.568	571.468	6.4163
TCGA-E9-A1R4-01	BRCA	260.052	1571.89	1831.94	6.1169
TCGA-LL-A740-01	BRCA	648.124	589.149	1237.27	5.8706
TCGA-BH-A0BZ-01	BRCA	952.247	1689.55	2641.8	5.7753
TCGA-EW-A423-01	BRCA	-390.297	894.371	504.074	5.1351
TCGA-C8-A3M8-01	BRCA	-118.692	-264.243	-382.935	6.0633
TCGA-BH-A28O-01	BRCA	801.182	487.204	1288.39	5.6725
TCGA-A7-A4SC-01	BRCA	419.35	575.555	994.905	5.6924
TCGA-E9-A24A-01	BRCA	752.11	1092.53	1844.64	6.4821
TCGA-AC-A6IV-01	BRCA	1398.59	1739.93	3138.52	6.0492
TCGA-D8-A1JB-01	BRCA	361.813	1826.39	2188.21	5.9296
TCGA-E9-A1N4-01	BRCA	664.324	1351.81	2016.13	6.1781
TCGA-C8-A12X-01	BRCA	-169.048	270.849	101.8	4.701
TCGA-A7-A13D-01	BRCA	-370.475	-449.288	-819.763	4.80344
TCGA-A8-A07W-01	BRCA	48.2997	495.211	543.511	6.2386
TCGA-AN-A0FN-01	BRCA	1816.9	2013.17	3830.07	5.8245
TCGA-E2-A1L6-01	BRCA	126.721	348.985	475.706	6.2095
TCGA-GM-A2DA-01	BRCA	760.113	1483.01	2243.12	4.6479
TCGA-A7-A0CH-01	BRCA	33.5588	-72.2492	-38.6905	6.2221
TCGA-E9-A2JS-01	BRCA	-96.0112	-2.87303	-98.8842	5.406
TCGA-A2-A1G6-01	BRCA	204.192	519.806	723.998	6.0306
TCGA-E2-A15P-01	BRCA	-21.2829	-131.628	-152.911	6.4089
TCGA-B6-A0WV-01	BRCA	-957.421	-967.545	-1924.97	6.3637
TCGA-A8-A07S-01	BRCA	-128.924	141.721	12.7971	6.4791
TCGA-PL-A8LZ-01	BRCA	773.801	1894.56	2668.36	5.7296
TCGA-GM-A2DD-01	BRCA	904.171	2132.49	3036.66	4.8924
TCGA-BH-A6R9-01	BRCA	1795.98	1845.06	3641.04	5.5595
TCGA-XX-A89A-01	BRCA	1465.87	1602.05	3067.92	5.5154
TCGA-D8-A141-01	BRCA	1292.67	2090.59	3383.26	6.1993
TCGA-UU-A93S-01	BRCA	-999.02	296.38	-702.64	4.5085
TCGA-AO-A128-01	BRCA	325.976	2996.19	3322.17	6.427
TCGA-EW-A2FV-01	BRCA	314.864	940.252	1255.12	5.9069
TCGA-GM-A3XG-01	BRCA	-426.132	-237.004	-663.136	5.44
TCGA-B6-A0I9-01	BRCA	-622.007	254.383	-367.624	5.6792
TCGA-E2-A1L9-01	BRCA	1048.39	797.961	1846.35	6.0052
TCGA-AR-A1AP-01	BRCA	255.135	765.549	1020.68	6.1004
TCGA-BH-A0H5-01	BRCA	496.815	3040.35	3537.17	6.1277
TCGA-OK-A5Q2-01	BRCA	396.345	1302.23	1698.58	5.6758
TCGA-BH-A0E6-01	BRCA	-298.807	766.576	467.769	3.9515
TCGA-D8-A1JA-01	BRCA	407.462	165.709	573.171	7.0575
TCGA-BH-A0BW-01	BRCA	-44.0287	1717.99	1673.96	6.7389
TCGA-AO-A0JG-01	BRCA	308.412	1191.37	1499.78	6.7423
TCGA-LL-A442-01	BRCA	-616.994	498.1	-118.894	6.6475
TCGA-B6-A0WZ-01	BRCA	-301.426	-309.352	-610.778	5.4925
TCGA-C8-A135-01	BRCA	364.92	749.192	1114.11	5.8053
TCGA-AC-A2FE-01	BRCA	792.824	1956.55	2749.37	5.5479
TCGA-BH-A0E2-01	BRCA	421.398	303.243	724.641	5.7385
TCGA-BH-A0BJ-01	BRCA	598.944	628.699	1227.64	5.9889
TCGA-BH-A203-01	BRCA	38.2433	960.452	998.696	5.5176
TCGA-BH-A0C7-01	BRCA	-142.593	293.305	150.712	6.542
TCGA-AR-A1AR-01	BRCA	732.795	1754.47	2487.27	6.4547
TCGA-D8-A13Z-01	BRCA	266.689	1092.7	1359.39	6.4971
TCGA-A7-A6VX-01	BRCA	219.117	105.115	324.232	5.9572
TCGA-AR-A1AT-01	BRCA	169.603	1597.6	1767.21	5.5629
TCGA-A2-A0CU-01	BRCA	-38.4523	-197.059	-235.511	6.4599
TCGA-BH-A0AZ-01	BRCA	1399.44	615.649	2015.09	5.6352
TCGA-B6-A0IB-01	BRCA	-914.347	-726.462	-1640.81	5.1559
TCGA-A2-A1G1-01	BRCA	578.646	1324.33	1902.98	6.2664
TCGA-AC-A4ZE-01	BRCA	-364.649	-82.7961	-447.445	6.3676
TCGA-B6-A0RS-01	BRCA	46.2601	1001.16	1047.42	5.0392
TCGA-AR-A24H-01	BRCA	-458.54	568.082	109.542	6.6232
TCGA-A8-A099-01	BRCA	-66.1	183.453	117.353	6.312
TCGA-C8-A8HQ-01	BRCA	694.258	1011.57	1705.83	5.6482
TCGA-AC-A23H-01	BRCA	-120.84	-228.752	-349.593	6.4965
TCGA-A8-A09R-01	BRCA	423.953	916.814	1340.77	6.1701
TCGA-EW-A6SC-01	BRCA	683.127	702.031	1385.16	5.8415
TCGA-BH-A0HU-01	BRCA	-581.192	-34.3221	-615.514	6.0646
TCGA-D8-A1XC-01	BRCA	-1167.85	-351.569	-1519.42	6.2009
TCGA-EW-A1P0-01	BRCA	-123.027	269.83	146.803	6.1554
TCGA-E2-A15M-01	BRCA	1340.02	1930.31	3270.33	6.3848
TCGA-E2-A1II-01	BRCA	-216.471	2409.2	2192.73	6.2582
TCGA-S3-AA14-01	BRCA	450.229	-126.391	323.838	6.3535
TCGA-A8-A09B-01	BRCA	135.806	72.1403	207.946	6.0389
TCGA-AR-A5QP-01	BRCA	253.765	344.376	598.141	5.7745
TCGA-E9-A6HE-01	BRCA	461.303	764.431	1225.73	5.085
TCGA-EW-A1P1-01	BRCA	1354.73	1386.86	2741.59	6.0184
TCGA-E2-A573-01	BRCA	-316.596	1751.19	1434.6	5.1441
TCGA-A2-A0EV-01	BRCA	611.177	962.254	1573.43	6.2871
TCGA-E9-A1RG-01	BRCA	8.56897	627.28	635.849	4.7187
TCGA-A2-A25B-01	BRCA	300.353	530.44	830.793	6.2202
TCGA-AO-A03R-01	BRCA	-176.566	1129.04	952.469	4.8585
TCGA-A2-A0ER-01	BRCA	-482.603	101.558	-381.045	6.1595
TCGA-OL-A66K-01	BRCA	338.194	-8.95624	329.237	5.5205
TCGA-BH-A0B8-01	BRCA	-126.44	-16.8368	-143.277	5.7043
TCGA-BH-A0BA-01	BRCA	161.876	397.158	559.034	5.9982
TCGA-S3-AA10-01	BRCA	-24.1931	2174.15	2149.96	5.7761
TCGA-A8-A08J-01	BRCA	379.99	427.626	807.616	5.5414
TCGA-LD-A66U-01	BRCA	404.467	1285.52	1689.99	5.0423
TCGA-A8-A0A9-01	BRCA	204.672	365.056	569.727	6.3546
TCGA-AC-A3TN-01	BRCA	-140.726	105.069	-35.6569	5.3013
TCGA-BH-A0BM-01	BRCA	421.352	174.129	595.481	5.3477
TCGA-A2-A04T-01	BRCA	-518.311	1069.3	550.991	6.2003
TCGA-OL-A5S0-01	BRCA	465.473	1143.77	1609.25	4.4595
TCGA-E2-A14R-01	BRCA	-595.857	1275.03	679.168	5.48
TCGA-AN-A0XW-01	BRCA	1250.55	1703.32	2953.87	6.0646
TCGA-A8-A07J-01	BRCA	1385.34	1418.6	2803.94	6.5583
TCGA-A2-A0SX-01	BRCA	488.297	1901.25	2389.55	5.9962
TCGA-A7-A26G-01	BRCA	1269.32	1297.77	2567.08	5.779
TCGA-BH-A2L8-01	BRCA	634.316	1943.4	2577.72	6.1745
TCGA-BH-A0B6-01	BRCA	712.488	2496.74	3209.23	5.2118
TCGA-BH-A0BS-01	BRCA	-684.877	-139.085	-823.962	6.3901
TCGA-EW-A1P7-01	BRCA	854.256	2565.47	3419.73	5.9444
TCGA-AN-A0AJ-01	BRCA	38.388	1294.07	1332.46	5.9009
TCGA-B6-A0IC-01	BRCA	-1705.45	-492.489	-2197.94	6.873
TCGA-OL-A66L-01	BRCA	639.028	1230.85	1869.87	4.6804
TCGA-BH-A0DO-01	BRCA	-201.019	-139.625	-340.644	6.3651
TCGA-E2-A14N-01	BRCA	-890.719	731.345	-159.374	5.6747
TCGA-LL-A73Y-01	BRCA	392.881	1013.35	1406.23	5.6335
TCGA-GM-A2DF-01	BRCA	284.357	1559.67	1844.03	4.5161
TCGA-BH-A0BG-01	BRCA	-205.928	1460.15	1254.22	5.7445
TCGA-A8-A06Z-01	BRCA	-869.673	-185.768	-1055.44	6.3018
TCGA-AR-A24W-01	BRCA	379.268	-247.431	131.837	6.374
TCGA-AN-A0AT-01	BRCA	-794.263	369.509	-424.754	6.1414
TCGA-LL-A5YL-01	BRCA	214.16	1092.25	1306.41	4.0515
TCGA-BH-A201-01	BRCA	550.916	-22.5558	528.36	6.193
TCGA-GM-A2DL-01	BRCA	872.231	690.709	1562.94	5.5668
TCGA-E2-A14U-01	BRCA	-801.809	-155.309	-957.118	6.261
TCGA-D8-A1XS-01	BRCA	485.481	341.451	826.932	6.4809
TCGA-AR-A5QM-01	BRCA	580.806	991.559	1572.36	5.7679
TCGA-A1-A0SB-01	BRCA	-582.976	-1084.96	-1667.93	6.0492
TCGA-EW-A1P5-01	BRCA	-155.608	898.51	742.902	6.3218
TCGA-BH-A1FN-01	BRCA	27.4291	76.1068	103.536	6.4816
TCGA-E9-A3X8-01	BRCA	683.126	1423.92	2107.04	3.6748
TCGA-A1-A0SJ-01	BRCA	247.389	179.472	426.861	5.904
TCGA-BH-A18I-01	BRCA	1076.84	1129.22	2206.06	6.36
TCGA-AN-A0FY-01	BRCA	129.917	-91.8899	38.027	6.3436
TCGA-A8-A09E-01	BRCA	-484.57	-267.717	-752.286	5.8197
TCGA-D8-A27V-01	BRCA	378.637	4.32722	382.964	6.4351
TCGA-AO-A03U-01	BRCA	710.273	1886.83	2597.11	5.682
TCGA-B6-A400-01	BRCA	68.8539	870.199	939.053	5.684
TCGA-E2-A14Y-01	BRCA	-829.537	-45.3682	-874.906	5.4094
TCGA-A8-A06Y-01	BRCA	-1035.49	-518.887	-1554.38	5.5119
TCGA-AN-A041-01	BRCA	466.505	152.194	618.699	6.1865
TCGA-B6-A409-01	BRCA	-393.619	358.38	-35.2389	4.5186
TCGA-E9-A1R2-01	BRCA	35.1166	399.717	434.833	6.1071
TCGA-A7-A0CJ-01	BRCA	-657.223	-31.609	-688.832	5.7597
TCGA-3C-AALI-01	BRCA	-62.6219	1026.67	964.051	5.3259
TCGA-A2-A4S2-01	BRCA	289.687	1248.05	1537.73	5.8022
TCGA-BH-A0H0-01	BRCA	-722.259	-245.049	-967.308	6.5961
TCGA-LL-A5YO-01	BRCA	405.371	2698.09	3103.46	5.0584
TCGA-AN-A0FW-01	BRCA	112.364	161.024	273.388	5.6479
TCGA-AC-A6IX-01	BRCA	796.414	896.341	1692.75	5.8354
TCGA-E2-A1B0-01	BRCA	285.048	668.554	953.602	6.1561
TCGA-E2-A156-01	BRCA	-953.885	-390.401	-1344.29	7.3847
TCGA-D8-A1JP-01	BRCA	886.114	787.674	1673.79	5.6476
TCGA-AR-A2LE-01	BRCA	-194.065	127.978	-66.0862	5.7244
TCGA-BH-A0HK-01	BRCA	455.747	484.638	940.385	5.3523
TCGA-AC-A7VC-01	BRCA	682.769	556.905	1239.67	5.0769
TCGA-AR-A250-01	BRCA	950.062	875.031	1825.09	6.2683
TCGA-D8-A1JG-01	BRCA	441.823	1218.41	1660.23	5.9605
TCGA-C8-A134-01	BRCA	-365.481	1041.79	676.306	6.1316
TCGA-AN-A0FX-01	BRCA	-48.4167	-192.846	-241.263	5.8261
TCGA-A8-A0AB-01	BRCA	-521.657	-804.292	-1325.95	6.7908
TCGA-GM-A3XN-01	BRCA	907.518	971.002	1878.52	5.6921
TCGA-C8-A275-01	BRCA	105.376	1673.93	1779.3	5.8483
TCGA-BH-A1F8-01	BRCA	-18.4976	35.9588	17.4612	6.2104
TCGA-D8-A1JK-01	BRCA	564.463	1536.05	2100.52	5.0157
TCGA-A2-A0YJ-01	BRCA	-883.778	-335.38	-1219.16	5.1643
TCGA-A8-A08X-01	BRCA	726.045	1250.54	1976.59	5.1744
TCGA-AR-A2LN-01	BRCA	1103.54	817.852	1921.4	6.4108
TCGA-E9-A1R6-01	BRCA	-137.565	-147.469	-285.033	6.1161
TCGA-AO-A0J4-01	BRCA	-139.068	1268.09	1129.02	6.2841
TCGA-A8-A09A-01	BRCA	530.597	451.366	981.963	6.0529
TCGA-A8-A08O-01	BRCA	123.851	-447.794	-323.943	6.6272
TCGA-A2-A4RY-01	BRCA	491.401	712.569	1203.97	6.0738
TCGA-A2-A0SY-01	BRCA	901.962	1153.96	2055.92	6.2232
TCGA-AC-A8OP-01	BRCA	131.547	295.616	427.163	5.6557
TCGA-EW-A1PA-01	BRCA	-32.9961	276.087	243.091	6.0155
TCGA-D8-A3Z5-01	BRCA	-383.722	-80.7147	-464.437	5.9165
TCGA-AO-A126-01	BRCA	822.902	501.214	1324.12	5.2884
TCGA-AO-A0J6-01	BRCA	-931.577	1218.72	287.144	5.8597
TCGA-EW-A6SB-01	BRCA	-631.779	2121.78	1490	4.1962
TCGA-E9-A54X-01	BRCA	-1872.31	-1048.14	-2920.45	5.4175
TCGA-AO-A0JB-01	BRCA	77.9977	562.96	640.957	2.9205
TCGA-AC-A3W5-01	BRCA	1130.53	1684.89	2815.42	5.2604
TCGA-A7-A13G-01	BRCA	-83.855	-222.315	-306.17	5.9235
TCGA-AR-A1AS-01	BRCA	-167.622	55.4126	-112.209	6.4616
TCGA-C8-A1HJ-01	BRCA	-614.114	10.0023	-604.112	5.6846
TCGA-D8-A1Y1-01	BRCA	791.748	593.57	1385.32	5.8043
TCGA-B6-A0IE-01	BRCA	-171.359	-137.421	-308.779	4.9924
TCGA-BH-A0DD-01	BRCA	-367.904	41.5446	-326.36	6.4133
TCGA-A2-A0YT-01	BRCA	-485.6	74.2751	-411.325	6.1408
TCGA-A2-A0EN-01	BRCA	1248.64	2038.56	3287.2	5.4236
TCGA-E2-A10C-01	BRCA	-67.3418	1169.71	1102.37	4.652
TCGA-A2-A25F-01	BRCA	1769.62	3320.63	5090.25	6.0864
TCGA-A8-A08L-01	BRCA	-194.689	1003.31	808.623	6.3648
TCGA-A7-A3RF-01	BRCA	-528	-493.518	-1021.52	5.3782
TCGA-A2-A0D4-01	BRCA	-613.218	-527.86	-1141.08	5.9251
TCGA-EW-A1IW-01	BRCA	285.266	467.956	753.222	5.9498
TCGA-B6-A0IQ-01	BRCA	-887.518	346.837	-540.681	5.3288
TCGA-BH-A1EW-01	BRCA	103.485	872.763	976.248	6.7301
TCGA-BH-A1FG-01	BRCA	-333.789	61.4321	-272.356	5.3583
TCGA-AR-A0TS-01	BRCA	263.382	2111.47	2374.85	6.1353
TCGA-A8-A06X-01	BRCA	-65.6919	481.926	416.234	6.2091
TCGA-D8-A140-01	BRCA	-43.194	622.096	578.902	6.7258
TCGA-A2-A0CZ-01	BRCA	1197.14	1066.68	2263.82	5.4935
TCGA-AN-A0XS-01	BRCA	838.054	1088.18	1926.23	6.102
TCGA-B6-A3ZX-01	BRCA	-72.3246	2446.92	2374.6	5.7066
TCGA-A2-A04Q-01	BRCA	649.562	2639.03	3288.59	5.096
TCGA-GM-A5PV-01	BRCA	-795.999	485.502	-310.496	5.5423
TCGA-A8-A076-01	BRCA	513.577	535.022	1048.6	6.466
TCGA-WT-AB41-01	BRCA	45.0899	2105.89	2150.98	3.944
TCGA-BH-A0BV-01	BRCA	628.448	1002.27	1630.72	6.2989
TCGA-AC-A5XS-01	BRCA	518.619	1503.76	2022.38	4.9388
TCGA-E2-A109-01	BRCA	-44.512	153.523	109.011	6.3976
TCGA-BH-A1FL-01	BRCA	-194.991	-150.481	-345.472	6.816
TCGA-E9-A1NI-01	BRCA	423.707	133.144	556.851	5.8914
TCGA-A8-A07R-01	BRCA	-896.908	-210.228	-1107.14	6.0259
TCGA-AN-A03Y-01	BRCA	-250.909	489.026	238.117	5.3442
TCGA-E9-A5FL-01	BRCA	16.2445	480.208	496.453	3.9589
TCGA-BH-A1FH-01	BRCA	1374.53	355.985	1730.52	6.3744
TCGA-E2-A572-01	BRCA	-766.468	116.313	-650.155	4.3435
TCGA-LD-A74U-01	BRCA	781.747	936.685	1718.43	5.9175
TCGA-JL-A3YW-01	BRCA	1236.92	1555.06	2791.97	5.1647
TCGA-AN-A0XN-01	BRCA	1448.55	1198.45	2646.99	5.9385
TCGA-A1-A0SK-01	BRCA	-1610.68	-1299.75	-2910.44	6.3759
TCGA-PE-A5DC-01	BRCA	-302.7	95.8796	-206.82	5.2111
TCGA-BH-A0AU-01	BRCA	384.324	488.746	873.07	6.3171
TCGA-AR-A1AQ-01	BRCA	143.298	1846.89	1990.19	5.0635
TCGA-GM-A2DB-01	BRCA	-746.885	909.758	162.874	4.5473
TCGA-E9-A244-01	BRCA	-267.266	-60.1072	-327.373	5.22
TCGA-A2-A3XV-01	BRCA	-12.6196	427.13	414.51	4.235
TCGA-AN-A04A-01	BRCA	631.876	173.678	805.554	5.7618
TCGA-E2-A14O-01	BRCA	-377.786	118.89	-258.896	5.1306
TCGA-A7-A0D9-01	BRCA	-195.267	-444.004	-639.272	6.2595
TCGA-GM-A3XL-01	BRCA	-796.645	1324.44	527.797	5.3541
TCGA-AO-A0JJ-01	BRCA	1039.45	1594.81	2634.26	6.1849
TCGA-E9-A1RE-01	BRCA	-391.305	-430.669	-821.974	6.059
TCGA-A2-A3XT-01	BRCA	-43.4352	1552.46	1509.03	5.6209
TCGA-AN-A046-01	BRCA	580.828	1386.93	1967.76	5.6017
TCGA-AO-A0JF-01	BRCA	1341.03	1137.45	2478.48	6.0553
TCGA-A2-A0T0-01	BRCA	92.2249	444.696	536.921	5.4145
TCGA-A8-A07P-01	BRCA	224.227	435.113	659.34	5.7442
TCGA-A7-A3J0-01	BRCA	-914.978	351.005	-563.974	6.0726
TCGA-E9-A54Y-01	BRCA	-1237.96	96.9726	-1140.99	3.5124
TCGA-LL-A5YN-01	BRCA	26.8332	2222.86	2249.69	4.5249
TCGA-C8-A26Y-01	BRCA	-927.734	433.649	-494.085	5.8058
TCGA-A7-A26F-01	BRCA	813.736	1214.52	2028.25	6.06827
TCGA-BH-A1EV-01	BRCA	177.877	-220.434	-42.557	6.9375
TCGA-AO-A03V-01	BRCA	-311.41	-53.1521	-364.562	6.8324
TCGA-OL-A5RX-01	BRCA	-40.3487	511.624	471.275	5.8982
TCGA-AO-A125-01	BRCA	-1607.18	-476.386	-2083.57	5.2338
TCGA-E2-A15E-01	BRCA	-141.918	-460.191	-602.109	6.2459
TCGA-E2-A15D-01	BRCA	237.238	325.38	562.618	6.3475
TCGA-A7-A13F-01	BRCA	-177.302	161.375	-15.9268	6.0427
TCGA-D8-A1J9-01	BRCA	460.545	449.522	910.067	6.2745
TCGA-AO-A0J9-01	BRCA	1108.71	1626.94	2735.66	4.2639
TCGA-C8-A12M-01	BRCA	-561.061	-61.7336	-622.795	6.2356
TCGA-C8-A26V-01	BRCA	-242.992	279.05	36.0578	6.4048
TCGA-BH-A1FM-01	BRCA	448.542	-50.9376	397.604	6.0264
TCGA-D8-A1XK-01	BRCA	-695.569	896.187	200.618	6.3792
TCGA-BH-A0HF-01	BRCA	779.977	974.847	1754.82	5.8548
TCGA-A7-A4SA-01	BRCA	478.284	1551.6	2029.89	5.7101
TCGA-E2-A15S-01	BRCA	-1098.02	-852.503	-1950.52	6.6366
TCGA-A8-A09T-01	BRCA	233.167	323.255	556.422	6.3178
TCGA-D8-A1X9-01	BRCA	547.917	673.086	1221	6.4655
TCGA-A8-A09C-01	BRCA	-139.152	-372.818	-511.971	5.7832
TCGA-D8-A1XG-01	BRCA	-346.248	-127.378	-473.626	5.8518
TCGA-GM-A2DK-01	BRCA	557.063	805.888	1362.95	5.1627
TCGA-BH-A1FC-01	BRCA	-372.476	1425.8	1053.32	5.671
TCGA-AC-A3YJ-01	BRCA	-472.209	695.971	223.762	5.2743
TCGA-A7-A0DC-01	BRCA	-1088.47	-1036.5	-2124.97	6.36943
TCGA-AC-A23C-01	BRCA	411.92	813.861	1225.78	6.4325
TCGA-D8-A1XM-01	BRCA	850.423	1133.34	1983.76	6.8781
TCGA-BH-A1EU-01	BRCA	1150.11	1776.5	2926.61	6.3913
TCGA-PE-A5DD-01	BRCA	381.011	762.93	1143.94	5.6427
TCGA-WT-AB44-01	BRCA	390.471	460.639	851.11	3.7614
TCGA-C8-A8HR-01	BRCA	1123.38	1419.32	2542.71	5.6725
TCGA-A2-A0YG-01	BRCA	-527.513	-11.5352	-539.048	6.251
TCGA-B6-A0IG-01	BRCA	-387.587	-56.0398	-443.627	5.2296
TCGA-EW-A6SA-01	BRCA	-1089.26	-1010.13	-2099.39	6.4552
TCGA-A2-A0T7-01	BRCA	424.384	403.421	827.805	6.2065
TCGA-E2-A10B-01	BRCA	260.057	373.452	633.509	6.308
TCGA-D8-A1XA-01	BRCA	-88.6512	210.783	122.132	6.4915
TCGA-AR-A1AJ-01	BRCA	880.908	2535.52	3416.43	6.4021
TCGA-BH-A0W4-01	BRCA	186.041	-277.767	-91.7261	6.6907
TCGA-D8-A1JD-01	BRCA	741.212	691.987	1433.2	6.3124
TCGA-AR-A1AY-01	BRCA	-468.58	-33.4446	-502.025	6.4728
TCGA-D8-A1XV-01	BRCA	-860.438	-477.397	-1337.84	5.562
TCGA-AR-A0TU-01	BRCA	-911.418	1043.8	132.383	5.7247
TCGA-A8-A093-01	BRCA	350.508	-365.519	-15.0112	6.2155
TCGA-D8-A1JN-01	BRCA	-1123.67	72.5495	-1051.12	5.9234
TCGA-AC-A2FG-01	BRCA	12.5485	110.654	123.202	6.4999
TCGA-E2-A15R-01	BRCA	-819.179	-949.752	-1768.93	6.2926
TCGA-AR-A24P-01	BRCA	581.834	300.469	882.304	6.4668
TCGA-AR-A1AU-01	BRCA	199.348	72.0463	271.394	6.4243
TCGA-E9-A1NG-01	BRCA	1535.52	1205.87	2741.39	6.1585
TCGA-AC-A6NO-01	BRCA	-398.365	-234.438	-632.803	6.0462
TCGA-AN-A0FZ-01	BRCA	-124.552	-365.794	-490.346	6.4006
TCGA-AN-A0FL-01	BRCA	-845.311	-292.225	-1137.54	4.6381
TCGA-A2-A0YD-01	BRCA	1139.27	1109.84	2249.12	6.4846
TCGA-EW-A1J2-01	BRCA	883.454	898.373	1781.83	6.544
TCGA-C8-A12N-01	BRCA	774.527	667.439	1441.97	5.5305
TCGA-A2-A0CV-01	BRCA	602.67	904.504	1507.17	5.8066
TCGA-A8-A0A1-01	BRCA	833.167	1650.26	2483.42	6.6532
TCGA-EW-A1IZ-01	BRCA	-37.6966	2330.71	2293.01	5.4552
TCGA-A8-A08Z-01	BRCA	1192.11	1099.98	2292.1	6.5779
TCGA-E2-A15T-01	BRCA	-962.549	-584.899	-1547.45	6.9008
TCGA-AR-A2LL-01	BRCA	-50.5707	635.161	584.59	6.3944
TCGA-BH-A0BC-01	BRCA	762.197	1417.59	2179.79	6.1071
TCGA-AR-A0TV-01	BRCA	-464.112	1187.62	723.504	6.1639
TCGA-E2-A154-01	BRCA	20.6424	-367.899	-347.256	6.3797
TCGA-AC-A3OD-01	BRCA	381.192	1894.55	2275.74	4.84764
TCGA-AR-A1AX-01	BRCA	578.727	2154.27	2733	6.3273
TCGA-GM-A4E0-01	BRCA	1277.85	1829.94	3107.79	4.6617
TCGA-AO-A124-01	BRCA	-1030.89	117.525	-913.361	5.9232
TCGA-S3-A6ZF-01	BRCA	-56.6928	717.752	661.059	5.9826
TCGA-A8-A09D-01	BRCA	1154.37	915.71	2070.08	5.9982
TCGA-GM-A5PX-01	BRCA	693.922	470.16	1164.08	5.2223
TCGA-AN-A0XO-01	BRCA	-48.0472	-673.457	-721.505	6.0367
TCGA-A2-A4S3-01	BRCA	-296.772	908.072	611.301	5.2165
TCGA-A2-A0D1-01	BRCA	-589.845	-399.397	-989.241	5.8189
TCGA-AO-A0J3-01	BRCA	-1146.85	-467.112	-1613.97	5.6525
TCGA-A7-A6VV-01	BRCA	586.86	871.051	1457.91	6.1975
TCGA-A2-A0ST-01	BRCA	302.212	2977.68	3279.89	5.2728
TCGA-A2-A25A-01	BRCA	1095.06	1012.41	2107.47	6.2112
TCGA-C8-A1HK-01	BRCA	-580.018	81.1291	-498.889	5.8349
TCGA-AR-A0TR-01	BRCA	-1339.95	-150.446	-1490.39	6.8334
TCGA-E9-A1R3-01	BRCA	641.043	887.779	1528.82	6.105
TCGA-E2-A1LG-01	BRCA	-1150.76	180.357	-970.398	5.645
TCGA-A7-A6VW-01	BRCA	-297.003	718.852	421.849	5.009
TCGA-E2-A1LK-01	BRCA	-1260.25	105.52	-1154.73	5.1954
TCGA-B6-A0RT-01	BRCA	568.187	3100.79	3668.98	5.8866
TCGA-BH-A0HB-01	BRCA	185.249	1126.95	1312.2	5.5176
TCGA-C8-A3M7-01	BRCA	501.014	533.543	1034.56	5.4764
TCGA-A2-A25E-01	BRCA	-159.301	-90.6696	-249.971	6.3358
TCGA-A8-A07C-01	BRCA	-199.023	729.263	530.239	6.3879
TCGA-D8-A73W-01	BRCA	575.325	917.305	1492.63	5.558
TCGA-E9-A245-01	BRCA	-506.876	-329.351	-836.227	5.7965
TCGA-B6-A0X0-01	BRCA	-1002.52	-316.008	-1318.53	6.029
TCGA-BH-A42V-01	BRCA	476.17	849.441	1325.61	5.7761
TCGA-AR-A2LM-01	BRCA	842.359	465.125	1307.48	6.7895
TCGA-A8-A06Q-01	BRCA	-1159.76	-477.903	-1637.66	5.9663
TCGA-E9-A1R0-01	BRCA	408.111	524.148	932.259	6.0997
TCGA-BH-A0DZ-01	BRCA	933.941	987.245	1921.19	5.3424
TCGA-AN-A0XP-01	BRCA	184.275	-14.8218	169.454	6.1981
TCGA-EW-A6S9-01	BRCA	278.865	56.1207	334.985	6.0928
TCGA-E2-A1IN-01	BRCA	792.393	50.056	842.449	5.9554
TCGA-E2-A1L7-01	BRCA	6.13174	1341.78	1347.91	6.5842
TCGA-AR-A5QQ-01	BRCA	169.918	2097.84	2267.75	5.0623
TCGA-A8-A095-01	BRCA	-90.6895	216.142	125.452	6.5958
TCGA-BH-A0EA-01	BRCA	587.659	433.759	1021.42	6.2922
TCGA-BH-AB28-01	BRCA	141.577	867.338	1008.91	6.6548
TCGA-E2-A15A-01	BRCA	261.828	821.407	1083.23	6.037
TCGA-E9-A2JT-01	BRCA	669.131	3141.54	3810.67	6.1585
TCGA-BH-A0HQ-01	BRCA	320.735	10.5475	331.282	6.1373
TCGA-E2-A3DX-01	BRCA	1241.6	1878.09	3119.69	6.4197
TCGA-B6-A0I2-01	BRCA	-512.472	1886.55	1374.07	4.3869
TCGA-EW-A1PF-01	BRCA	761.455	640.494	1401.95	6.4043
TCGA-D8-A73X-01	BRCA	350.879	231.569	582.448	6.0453
TCGA-A8-A084-01	BRCA	-155.719	-144.578	-300.297	6.1855
TCGA-AC-A62V-01	BRCA	30.4517	168.866	199.318	4.8207
TCGA-AR-A252-01	BRCA	898.746	2422.43	3321.17	6.0788
TCGA-AR-A24L-01	BRCA	678.738	10.3188	689.057	6.0945
TCGA-AN-A0XR-01	BRCA	-469.207	-316.756	-785.962	6.0378
TCGA-BH-A18V-01	BRCA	353.588	1168.02	1521.6	6.1987
TCGA-BH-A0BQ-01	BRCA	800.325	975.972	1776.3	6.0047
TCGA-B6-A0WY-01	BRCA	304.802	438.441	743.243	5.9484
TCGA-BH-A0C0-01	BRCA	44.7189	2184.48	2229.2	5.9816
TCGA-A8-A09I-01	BRCA	204.194	1004.64	1208.83	5.7685
TCGA-E2-A15F-01	BRCA	-446.656	104.242	-342.414	6.2863
TCGA-D8-A27L-01	BRCA	798.265	855.736	1654	6.5762
TCGA-D8-A1X5-01	BRCA	405.531	684.031	1089.56	6.2203
TCGA-C8-A12O-01	BRCA	819.679	822.752	1642.43	6.0866
TCGA-AO-A0JD-01	BRCA	-960.042	429.202	-530.839	5.6815
TCGA-A2-A0YI-01	BRCA	765.498	1668.07	2433.57	6.1173
TCGA-A2-A0CW-01	BRCA	-741.04	460.612	-280.429	6.0321
TCGA-A8-A092-01	BRCA	-131.102	134.344	3.24183	5.9725
TCGA-BH-A18Q-01	BRCA	-303.259	744.893	441.634	6.2852
TCGA-AO-A12B-01	BRCA	-687.732	-106.261	-793.993	5.6758
TCGA-AN-A0FJ-01	BRCA	-94.203	-42.0256	-136.229	5.3844
TCGA-AC-A3EH-01	BRCA	-58.3883	249.61	191.222	5.9081
TCGA-GI-A2C8-01	BRCA	1168.84	1110.94	2279.78	5.6372
TCGA-AO-A12F-01	BRCA	182.976	-136.251	46.7252	5.0126
TCGA-BH-A1FD-01	BRCA	230.851	202.333	433.184	6.3125
TCGA-EW-A1P6-01	BRCA	316.716	-83.5859	233.13	5.9409
TCGA-E2-A14X-01	BRCA	-192.816	1164.01	971.192	5.6562
TCGA-BH-A8FZ-01	BRCA	709.831	1600.65	2310.48	5.8997
TCGA-S3-AA17-01	BRCA	205.394	2216.37	2421.76	5.6957
TCGA-A8-A09Q-01	BRCA	548.983	1371.17	1920.16	5.5766
TCGA-AC-A2FF-01	BRCA	1340.34	1365.06	2705.4	6.102
TCGA-AN-A0AM-01	BRCA	44.0204	814.399	858.419	5.7282
TCGA-D8-A1XD-01	BRCA	190.644	-809.22	-618.576	6.7206
TCGA-D8-A27R-01	BRCA	326.55	810.401	1136.95	5.9334
TCGA-AQ-A1H2-01	BRCA	-444.401	205.907	-238.494	6.3597
TCGA-AR-A24O-01	BRCA	1292.98	1065.96	2358.94	6.3934
TCGA-A8-A0AD-01	BRCA	658.151	731.774	1389.92	6.5494
TCGA-A7-A3J1-01	BRCA	549.223	1639.13	2188.36	6.517
TCGA-LD-A7W6-01	BRCA	-91.7005	361.799	270.099	6.2283
TCGA-D8-A1JH-01	BRCA	885.829	895.966	1781.8	6.397
TCGA-BH-A1FR-01	BRCA	-313.17	621.951	308.781	6.0135
TCGA-3C-AAAU-01	BRCA	-869.749	-501.268	-1371.02	6.5084
TCGA-A8-A06U-01	BRCA	-382.963	531.638	148.676	5.7664
TCGA-BH-A0BT-01	BRCA	72.5155	436.957	509.473	5.3434
TCGA-E9-A1RI-01	BRCA	967.272	386.769	1354.04	6.4488
TCGA-E9-A5UP-01	BRCA	-1335.45	170.845	-1164.6	5.3937
TCGA-AR-A255-01	BRCA	810.695	849.81	1660.5	6.53
TCGA-AC-A8OS-01	BRCA	784.866	978.647	1763.51	5.9179
TCGA-LL-A7SZ-01	BRCA	298.273	1853.9	2152.17	3.8531
TCGA-A2-A0ES-01	BRCA	688.744	658.747	1347.49	6.4031
TCGA-AN-A03X-01	BRCA	1101.95	562.921	1664.87	5.6059
TCGA-E2-A14Q-01	BRCA	-105.733	124.986	19.2538	6.1445
TCGA-OL-A5D6-01	BRCA	676.328	549.081	1225.41	5.5333
TCGA-BH-A0B9-01	BRCA	-897.537	1562.05	664.51	5.5223
TCGA-A2-A0ET-01	BRCA	-951.668	376.015	-575.654	6.3751
TCGA-AO-A12A-01	BRCA	375.399	595.463	970.862	5.8897
TCGA-D8-A1X7-01	BRCA	91.3243	41.1432	132.467	6.7311
TCGA-A8-A08B-01	BRCA	-754.887	640.428	-114.459	5.6085
TCGA-AN-A0FS-01	BRCA	593.78	-76.212	517.568	6.3463
TCGA-E9-A226-01	BRCA	477.566	-161.136	316.43	6.6823
TCGA-E9-A1NF-01	BRCA	1503.97	771.552	2275.52	5.4903
TCGA-B6-A0RH-01	BRCA	357.145	216.338	573.484	5.0588
TCGA-BH-A0DL-01	BRCA	-210.818	1758.1	1547.29	6.1777
TCGA-A2-A4S1-01	BRCA	1250.05	1685.5	2935.54	5.3737
TCGA-B6-A0RV-01	BRCA	-198.548	765.404	566.855	5.9964
TCGA-D8-A27F-01	BRCA	103.989	119.039	223.028	6.3604
TCGA-UL-AAZ6-01	BRCA	-964.255	-30.6803	-994.935	5.3434
TCGA-E9-A1RB-01	BRCA	-269.918	113.127	-156.79	6.0991
TCGA-AC-A2FM-01	BRCA	-356.275	-514.795	-871.07	6.0953
TCGA-AO-A1KR-01	BRCA	-1150.21	417.254	-732.952	4.1891
TCGA-AN-A0AL-01	BRCA	487.52	1161.14	1648.66	5.3548
TCGA-E2-A1LI-01	BRCA	-663.587	877.763	214.176	5.6094
TCGA-E9-A3Q9-01	BRCA	68.9495	990.421	1059.37	4.9887
TCGA-B6-A0WW-01	BRCA	38.6371	-82.5187	-43.8816	5.5641
TCGA-AR-A1AI-01	BRCA	-543.9	1634.1	1090.2	6.057
TCGA-BH-A18R-01	BRCA	-548.892	291.72	-257.172	6.2559
TCGA-D8-A1JL-01	BRCA	620.703	1598.19	2218.9	6.3958
TCGA-A7-A0DB-01	BRCA	708.99	481.686	1190.68	4.7478
TCGA-OL-A5RZ-01	BRCA	-725.471	-331.326	-1056.8	4.656
TCGA-EW-A1OW-01	BRCA	236.252	435.322	671.575	6.5511
TCGA-B6-A2IU-01	BRCA	-554.12	-350.849	-904.97	6.4321
TCGA-C8-A137-01	BRCA	-200.554	-592.634	-793.189	5.8463
TCGA-BH-A18H-01	BRCA	241.426	1733.12	1974.54	5.742
TCGA-A8-A08R-01	BRCA	204.639	1324.07	1528.71	6.0536
TCGA-BH-A0C1-01	BRCA	396.121	751.947	1148.07	6.1243
TCGA-D8-A73U-01	BRCA	1236.96	2864.37	4101.33	5.3841
TCGA-LL-A8F5-01	BRCA	-269.567	946.62	677.053	3.9626
TCGA-C8-A8HP-01	BRCA	134.504	1621.36	1755.86	5.0126
TCGA-BH-A6R8-01	BRCA	-308.683	809.877	501.194	5.4383
TCGA-BH-A202-01	BRCA	158.865	963.397	1122.26	5.9577
TCGA-OL-A5RY-01	BRCA	996.23	2255.64	3251.87	5.341
TCGA-OL-A66I-01	BRCA	643.473	2564.88	3208.35	4.8238
TCGA-C8-A12V-01	BRCA	467.766	2874.59	3342.36	5.391
TCGA-A7-A26E-01	BRCA	600.132	170.883	771.015	5.55441
TCGA-AO-A03N-01	BRCA	104.601	-17.0173	87.5837	4.1384
TCGA-BH-A0HO-01	BRCA	141.151	773.964	915.115	5.9163
TCGA-AR-A1AN-01	BRCA	830.635	546.923	1377.56	6.1441
TCGA-A8-A09X-01	BRCA	718.6	1608.44	2327.04	5.9258
TCGA-AR-A254-01	BRCA	889.877	1404.3	2294.18	5.842
TCGA-PE-A5DE-01	BRCA	327.254	2471.13	2798.39	5.6159
TCGA-BH-A0HL-01	BRCA	-1219.91	-1150.9	-2370.81	6.3491
TCGA-D8-A27E-01	BRCA	-338.773	216.276	-122.497	6.2085
TCGA-A2-A0CO-01	BRCA	824.051	1783.37	2607.42	5.8079
TCGA-AC-A3HN-01	BRCA	1120.76	1170.67	2291.43	5.7937
TCGA-A1-A0SF-01	BRCA	255.997	843.45	1099.45	6.1699
TCGA-AC-A6IW-01	BRCA	-332.053	2210.24	1878.19	5.504
TCGA-EW-A1J5-01	BRCA	162.039	1470.05	1632.09	6.6247
TCGA-D8-A27T-01	BRCA	957.579	1095.71	2053.29	6.1206
TCGA-B6-A1KN-01	BRCA	-49.506	188.194	138.688	5.9823
TCGA-D8-A1JC-01	BRCA	286.473	594.603	881.076	6.0483
TCGA-OL-A6VO-01	BRCA	-765.98	404.903	-361.078	6.1969
TCGA-AC-A23E-01	BRCA	1302.78	667.114	1969.89	6.2963
TCGA-EW-A1OZ-01	BRCA	315.395	615.953	931.347	5.1534
TCGA-A8-A09W-01	BRCA	406.955	522.245	929.2	5.9547
TCGA-B6-A0IM-01	BRCA	31.0302	-61.4131	-30.3829	6.2531
TCGA-E2-A1IG-01	BRCA	587.543	184.507	772.049	6.4542
TCGA-E2-A107-01	BRCA	-751.816	-20.8888	-772.704	5.6133
TCGA-BH-A1F0-01	BRCA	1073.76	2390.7	3464.46	6.0153
TCGA-AC-A5EH-01	BRCA	685.137	796.356	1481.49	5.961
TCGA-EW-A1PD-01	BRCA	537.564	-4.84248	532.721	6.4038
TCGA-D8-A1J8-01	BRCA	397.54	1445.11	1842.65	6.0068
TCGA-AR-A24N-01	BRCA	213.121	113.137	326.258	6.6365
TCGA-A2-A0EQ-01	BRCA	10.2781	2191.18	2201.45	5.6177
TCGA-C8-A131-01	BRCA	259.66	650.594	910.254	5.2075
TCGA-AR-A24M-01	BRCA	566.204	256.022	822.226	6.6696
TCGA-BH-A1FJ-01	BRCA	-653.403	-599.537	-1252.94	6.9246
TCGA-B6-A40C-01	BRCA	466.021	551.285	1017.31	5.6384
TCGA-AR-A1AK-01	BRCA	678.868	1549.26	2228.13	6.2409
TCGA-E2-A1IF-01	BRCA	564.034	455.899	1019.93	5.0229
TCGA-E2-A1L8-01	BRCA	443.14	347.124	790.264	5.3948
TCGA-AO-A0JE-01	BRCA	1109.91	1598.81	2708.72	6.0501
TCGA-S3-AA11-01	BRCA	-689.706	-545.322	-1235.03	6.3574
TCGA-E2-A158-01	BRCA	-1334.8	-420.712	-1755.51	6.6813
TCGA-D8-A27I-01	BRCA	1009.5	1192.47	2201.97	5.9439
TCGA-AC-A3W6-01	BRCA	1208.44	1527.57	2736.01	5.5617
TCGA-BH-A0H3-01	BRCA	801.797	636.968	1438.77	6.5389
TCGA-AR-A0TX-01	BRCA	571.806	1695.43	2267.24	5.8834
TCGA-A8-A07L-01	BRCA	-118.537	-356.183	-474.72	5.6659
TCGA-A2-A0SV-01	BRCA	514.621	1088.03	1602.65	5.7396
TCGA-E9-A1RD-01	BRCA	139.204	157.882	297.086	6.3239
TCGA-A2-A04U-01	BRCA	-427.947	-254.908	-682.855	5.1668
TCGA-A7-A5ZW-01	BRCA	990.59	714.065	1704.66	5.7722
TCGA-AN-A0FT-01	BRCA	476.868	520.789	997.657	4.1915
TCGA-A7-A26J-01	BRCA	418.964	460.362	879.326	5.36681
TCGA-E9-A1NE-01	BRCA	715.449	2369.22	3084.67	6.3342
TCGA-AO-A0JM-01	BRCA	430.626	401.431	832.058	6.5319
TCGA-E2-A1B4-01	BRCA	-281.088	-281.146	-562.235	5.5299
TCGA-BH-A0BR-01	BRCA	1067.2	989.012	2056.22	5.9746
TCGA-BH-A0H9-01	BRCA	-373.662	-87.1916	-460.853	5.7178
TCGA-OL-A5D8-01	BRCA	-272.044	391.574	119.531	6.0678
TCGA-B6-A0IJ-01	BRCA	-418.751	1800.21	1381.46	5.4506
TCGA-AC-A2QH-01	BRCA	109.979	-370.121	-260.141	4.93608
TCGA-A2-A1FW-01	BRCA	-54.6542	-196.758	-251.413	6.4501
TCGA-AC-A3W7-01	BRCA	258.732	154.57	413.302	6.0246
TCGA-E9-A243-01	BRCA	953.453	2694.23	3647.68	5.6468
TCGA-A7-A13H-01	BRCA	427.788	1467.89	1895.67	6.1751
TCGA-A2-A0EO-01	BRCA	967.181	847.479	1814.66	5.769
TCGA-AN-A049-01	BRCA	427.437	693.719	1121.16	6.3627
TCGA-AR-A5QN-01	BRCA	339.692	600.748	940.441	5.5142
TCGA-A2-A04V-01	BRCA	520.295	340.412	860.707	5.7304
TCGA-E2-A14T-01	BRCA	-320.031	271.69	-48.3411	6.2171
TCGA-E2-A1LL-01	BRCA	-741.683	-172.579	-914.263	5.6183
TCGA-EW-A1P4-01	BRCA	-192.469	1414.84	1222.37	6.0661
TCGA-A2-A0T4-01	BRCA	922.141	1125.73	2047.87	5.7541
TCGA-BH-A0W3-01	BRCA	-729.082	33.9242	-695.157	6.8488
TCGA-BH-A42U-01	BRCA	424.958	1273.32	1698.28	4.9122
TCGA-A8-A08G-01	BRCA	104.192	428.38	532.572	6.1829
TCGA-EW-A1IX-01	BRCA	850.752	445.509	1296.26	6.4785
TCGA-A1-A0SH-01	BRCA	1254.86	342.358	1597.21	6.1131
TCGA-B6-A401-01	BRCA	152.89	884.637	1037.53	5.2369
TCGA-C8-A1HG-01	BRCA	187.159	1355.41	1542.57	5.0739
TCGA-E2-A10E-01	BRCA	-260.617	224.626	-35.9913	5.9482
TCGA-D8-A27N-01	BRCA	844.71	1029.88	1874.59	6.04
TCGA-A2-A0CS-01	BRCA	412.598	420.665	833.263	5.527
TCGA-A1-A0SG-01	BRCA	349.812	511.74	861.553	6.094
TCGA-E9-A22A-01	BRCA	1357.38	1464.55	2821.94	5.7514
TCGA-OL-A66P-01	BRCA	753.072	2493.78	3246.86	3.6691
TCGA-E2-A1BD-01	BRCA	56.1789	23.2409	79.4197	5.864
TCGA-E2-A14Z-01	BRCA	417.328	1670.97	2088.3	5.4906
TCGA-A2-A1G4-01	BRCA	-672.092	117.652	-554.44	6.4866
TCGA-E9-A1RF-01	BRCA	698.604	1227.54	1926.14	5.8812
TCGA-D8-A1XQ-01	BRCA	255.03	1390.72	1645.75	5.9794
TCGA-AR-A1AH-01	BRCA	-718.711	-443.993	-1162.7	5.4976
TCGA-A2-A0YC-01	BRCA	324.032	538.855	862.887	6.8335
TCGA-BH-A1EN-01	BRCA	22.0863	-154.131	-132.044	5.404
TCGA-E9-A3QA-01	BRCA	-1.16659	2115.37	2114.2	5.1756
TCGA-BH-A0EB-01	BRCA	917.046	1396.44	2313.49	5.7887
TCGA-E2-A574-01	BRCA	-1373.01	-721.236	-2094.24	3.755
TCGA-D8-A27P-01	BRCA	-159.275	-271.622	-430.897	6.3911
TCGA-LL-A5YM-01	BRCA	-90.1397	441.335	351.195	3.9673
TCGA-A8-A0A6-01	BRCA	349.071	1726.68	2075.75	5.5784
TCGA-E2-A15J-01	BRCA	-582.106	-192.364	-774.469	6.1006
TCGA-AR-A1AV-01	BRCA	-64.014	19.4926	-44.5214	6.9253
TCGA-A1-A0SQ-01	BRCA	-373.903	118.361	-255.542	6.142
TCGA-AQ-A04J-01	BRCA	567.669	1777.41	2345.08	5.6542
TCGA-A7-A26H-01	BRCA	653.688	751.326	1405.01	6.7016
TCGA-AR-A24S-01	BRCA	1104.44	1520.47	2624.91	6.2728
TCGA-E2-A15K-01	BRCA	65.4787	1157.08	1222.56	6.0974
TCGA-AO-A12G-01	BRCA	414.941	355.658	770.599	5.8112
TCGA-BH-A0HA-01	BRCA	1031.31	1045.52	2076.83	5.4715
TCGA-D8-A3Z6-01	BRCA	159.8	34.3067	194.107	5.8212
TCGA-W8-A86G-01	BRCA	-89.1372	-461.414	-550.551	5.436
TCGA-E2-A153-01	BRCA	1221.04	630.1	1851.14	5.7093
TCGA-D8-A1JJ-01	BRCA	557.884	431.838	989.722	6.101
TCGA-3C-AALK-01	BRCA	628.198	482.655	1110.85	5.9385
TCGA-A8-A079-01	BRCA	-514.296	186.422	-327.874	6.083
TCGA-BH-A204-01	BRCA	-45.892	-518.272	-564.164	6.0728
TCGA-BH-A0B4-01	BRCA	770.307	723.724	1494.03	5.3078
TCGA-GM-A2DM-01	BRCA	-569.03	609.48	40.4501	6
TCGA-D8-A1XL-01	BRCA	-76.6829	1552.32	1475.64	5.445
TCGA-A2-A4RX-01	BRCA	686.418	820.629	1507.05	6.0753
TCGA-D8-A27H-01	BRCA	275.447	237.196	512.643	5.7719
TCGA-E9-A1NC-01	BRCA	481.194	1610.13	2091.32	4.8885
TCGA-A2-A3XS-01	BRCA	-161.538	803.138	641.599	5.516
TCGA-BH-A18J-01	BRCA	361.681	114.935	476.616	6.0081
TCGA-AR-A0TZ-01	BRCA	-239.908	-187.093	-427.002	6.3691
TCGA-AO-A0J7-01	BRCA	-657.98	-501.898	-1159.88	5.6865
TCGA-D8-A1XY-01	BRCA	736.724	136.222	872.947	5.921
TCGA-A2-A0CK-01	BRCA	211.356	634.458	845.814	5.7024
TCGA-A2-A4RW-01	BRCA	319.699	497.939	817.638	6.3521
TCGA-A2-A0YH-01	BRCA	776.816	1594.6	2371.41	5.7412
TCGA-D8-A13Y-01	BRCA	-1195.21	-988.537	-2183.74	6.4441
TCGA-AQ-A7U7-01	BRCA	1281.47	2493.3	3774.77	6.0531
TCGA-E2-A10A-01	BRCA	-109.752	221.26	111.508	6.7986
TCGA-C8-A12P-01	BRCA	446.387	574.432	1020.82	5.5726
TCGA-D8-A1JI-01	BRCA	-615.302	-47.3767	-662.678	6.0962
TCGA-D8-A1Y0-01	BRCA	661.233	1212.69	1873.92	6.4935
TCGA-EW-A1PG-01	BRCA	528.714	85.2233	613.938	5.9743
TCGA-E9-A1RH-01	BRCA	-88.4718	29.1258	-59.346	6.0573
TCGA-AR-A2LH-01	BRCA	437.317	1964.73	2402.04	5.9964
TCGA-AO-A03L-01	BRCA	459.624	655.012	1114.64	5.8902
TCGA-EW-A1IY-01	BRCA	823.645	1494.9	2318.54	6.5297
TCGA-A2-A0CL-01	BRCA	1025.48	2750.78	3776.26	6.2248
TCGA-A2-A0D0-01	BRCA	-1092.91	848.309	-244.597	5.8365
TCGA-A8-A08S-01	BRCA	-246.669	160.982	-85.6877	5.9713
TCGA-E9-A1R7-01	BRCA	-575.59	-618.597	-1194.19	6.6163
TCGA-E9-A249-01	BRCA	-476.33	127.533	-348.797	5.7538
TCGA-B6-A0I6-01	BRCA	-6.65469	-139.258	-145.913	6.3461
TCGA-BH-A0DP-01	BRCA	637.692	922.15	1559.84	5.975
TCGA-BH-A1F5-01	BRCA	-189.197	-387.006	-576.202	6.416
TCGA-BH-A0WA-01	BRCA	-185.354	277.784	92.4294	6.2869
TCGA-A8-A08F-01	BRCA	515.519	1360.15	1875.67	6.4647
TCGA-AC-A5XU-01	BRCA	234.449	28.5657	263.015	5.4226
TCGA-E9-A22G-01	BRCA	-1180.69	39.5196	-1141.17	5.6916
TCGA-AN-A0XL-01	BRCA	832.732	54.4493	887.182	6.3901
TCGA-E9-A1ND-01	BRCA	341.27	2105.61	2446.88	5.3327
TCGA-GM-A2DC-01	BRCA	-517.868	-17.2377	-535.106	5.6029
TCGA-AN-A04C-01	BRCA	-571.774	349.149	-222.625	5.0884
TCGA-A2-A04W-01	BRCA	348.531	245.371	593.902	5.1656
TCGA-AN-A0G0-01	BRCA	-410.453	27.3939	-383.059	6.1192
TCGA-AQ-A04L-01	BRCA	167.431	75.1987	242.63	5.6639
TCGA-BH-A0RX-01	BRCA	886.372	2095.88	2982.25	4.7714
TCGA-A2-A3KD-01	BRCA	-95.171	182.927	87.7564	6.2621
TCGA-D8-A1JM-01	BRCA	-1410.76	120.942	-1289.82	5.845
TCGA-GM-A2DO-01	BRCA	-3.57162	2957.57	2953.99	5.1603
TCGA-A2-A0T1-01	BRCA	1106.9	2055.27	3162.17	5.2773
TCGA-BH-A1ET-01	BRCA	285.214	328.359	613.572	6.6218
TCGA-BH-A0EI-01	BRCA	544.603	-245.109	299.495	6.2308
TCGA-BH-A0GY-01	BRCA	114.776	643.947	758.723	6.701
TCGA-AC-A2QJ-01	BRCA	1040.08	1775.32	2815.41	3.8401
TCGA-BH-A42T-01	BRCA	116.95	694.615	811.565	5.2161
TCGA-D8-A147-01	BRCA	-421.356	816.436	395.08	6.4882
TCGA-E2-A1IL-01	BRCA	246.045	-216.415	29.6308	6.9289
TCGA-C8-A27B-01	BRCA	-404.328	1480.62	1076.29	5.6479
TCGA-AN-A0AS-01	BRCA	658.473	610.417	1268.89	5.6071
TCGA-D8-A4Z1-01	BRCA	440.099	384.118	824.218	6.1477
TCGA-A8-A06R-01	BRCA	723.776	957.258	1681.03	4.9098
TCGA-OL-A6VR-01	BRCA	-1107.06	-439.119	-1546.18	6.0453
TCGA-AO-A1KP-01	BRCA	-686.183	-715.468	-1401.65	5.1977
TCGA-BH-A1FB-01	BRCA	997.663	1649.64	2647.3	6.3324
TCGA-BH-A18L-01	BRCA	-890.722	-238.844	-1129.57	6.2304
TCGA-E9-A1RC-01	BRCA	-353.782	-527.895	-881.677	6.2758
TCGA-BH-A8FY-01	BRCA	-918.113	90.5139	-827.599	5.2246
TCGA-A2-A0CT-01	BRCA	-466.902	-80.0079	-546.91	6.1532
TCGA-GM-A3NY-01	BRCA	-88.5102	242.585	154.074	4.9379
TCGA-BH-A5J0-01	BRCA	853.67	1690.08	2543.75	5.0202
TCGA-AR-A2LO-01	BRCA	480.73	1328.62	1809.35	5.9277
TCGA-AO-A0JI-01	BRCA	-797.448	-153.552	-951	6.1092
TCGA-AO-A0JL-01	BRCA	-231.112	-30.3154	-261.427	3.6301
TCGA-AC-A3YI-01	BRCA	854.68	692.202	1546.88	5.6343
TCGA-GM-A2DH-01	BRCA	-410.865	1494.1	1083.23	6.7294
TCGA-BH-A1ES-01	BRCA	96.5354	-665.181	-568.646	6.3388
TCGA-AO-A03M-01	BRCA	20.2364	1411.56	1431.8	6.1883
TCGA-OL-A5RW-01	BRCA	-436.13	444.286	8.15544	4.5104
TCGA-BH-A18M-01	BRCA	737.173	431.368	1168.54	6.4642
TCGA-A8-A09M-01	BRCA	-76.1951	1111.86	1035.66	5.6588
TCGA-EW-A1OV-01	BRCA	625.505	2584.92	3210.43	5.8854
TCGA-A1-A0SN-01	BRCA	547.185	1037.84	1585.02	6.0991
TCGA-AC-A62X-01	BRCA	-1106.69	-281.018	-1387.71	5.2762
TCGA-BH-A18F-01	BRCA	630.011	721.181	1351.19	6.4466
TCGA-A2-A0CM-01	BRCA	319.773	1575.28	1895.06	6.2149
TCGA-AR-A0TW-01	BRCA	-125.319	1123.07	997.749	6.3033
TCGA-BH-A0W5-01	BRCA	664.81	2001.63	2666.44	6.0978
TCGA-AR-A24K-01	BRCA	-472.751	-612.978	-1085.73	6.2908
TCGA-BH-A0HY-01	BRCA	11.195	-330.33	-319.135	5.6876
TCGA-XX-A899-01	BRCA	935.864	1806.31	2742.18	5.9293
TCGA-A2-A0EU-01	BRCA	-130.143	-4.09861	-134.242	5.966
TCGA-LL-A5YP-01	BRCA	827.595	853.585	1681.18	5.5708
TCGA-AC-A7VB-01	BRCA	-1148.93	-895.323	-2044.25	6.1117
TCGA-E9-A5UO-01	BRCA	-1362.36	-814.523	-2176.88	5.6994
TCGA-BH-A0E7-01	BRCA	-280.833	-512.104	-792.936	6.643
TCGA-BH-A0EE-01	BRCA	-1302.76	651.144	-651.617	5.4816
TCGA-AQ-A54N-01	BRCA	-1583.45	41.7637	-1541.69	4.5892
TCGA-BH-A1FE-01	BRCA	825.231	1462.85	2288.08	6.4962
TCGA-AC-A2FB-01	BRCA	549.383	2346.4	2895.78	6.093
TCGA-C8-A12L-01	BRCA	-647.121	220.309	-426.811	5.81
TCGA-C8-A1HN-01	BRCA	-250.033	190.978	-59.0547	6.1243
TCGA-AN-A04D-01	BRCA	-1292.35	-810.617	-2102.96	6.0016
TCGA-GM-A2D9-01	BRCA	243.561	554.892	798.453	5.2983
TCGA-AO-A1KO-01	BRCA	-72.5419	-14.719	-87.2609	5.8443
TCGA-B6-A0IK-01	BRCA	-290.294	364.267	73.973	6.0264
TCGA-AR-A0TP-01	BRCA	-887.707	-631.135	-1518.84	5.5919
TCGA-A2-A0EY-01	BRCA	0.361847	798.145	798.507	5.7002
TCGA-A8-A06O-01	BRCA	139.28	388.834	528.114	5.9757
TCGA-AC-A3QQ-01	BRCA	289.683	640.086	929.769	4.82326
TCGA-D8-A27W-01	BRCA	141.708	463.416	605.124	6.0659
TCGA-A8-A091-01	BRCA	-163.881	42.7934	-121.087	6.4406
TCGA-D8-A1XT-01	BRCA	819.146	757.029	1576.18	6.7176
TCGA-PL-A8LY-01	BRCA	-809.437	215.386	-594.051	5.1977
TCGA-A8-A08P-01	BRCA	701.442	1698.41	2399.85	5.9623
TCGA-D8-A1X8-01	BRCA	506.895	841.889	1348.78	6.6634
TCGA-C8-A1HM-01	BRCA	-309.588	2065.37	1755.78	5.9002
TCGA-E2-A570-01	BRCA	547.291	3.25286	550.544	5.1297
TCGA-S3-A6ZG-01	BRCA	-178.904	496.619	317.716	6.2462
TCGA-AO-A0J5-01	BRCA	1028.13	221.035	1249.17	6.3104
TCGA-A8-A08T-01	BRCA	76.1417	47.5382	123.68	6.4854
TCGA-AC-A2BK-01	BRCA	-1552.6	-746.261	-2298.86	5.9004
TCGA-S3-AA12-01	BRCA	-672.495	-323.315	-995.81	6.2221
TCGA-A2-A0YM-01	BRCA	-179.954	994.733	814.779	6.4547
TCGA-A1-A0SO-01	BRCA	-1391.2	-639.724	-2030.93	6.8053
TCGA-AO-A129-01	BRCA	-39.8899	1474.17	1434.28	5.2005
TCGA-E2-A9RU-01	BRCA	34.9453	400.253	435.199	4.756
TCGA-A8-A08I-01	BRCA	-254.54	2149.7	1895.16	6.5245
TCGA-C8-A130-01	BRCA	196.208	222.99	419.198	5.7385
TCGA-LL-A73Z-01	BRCA	567.753	1235.49	1803.25	5.133
TCGA-C8-A1HI-01	BRCA	-27.766	0.385605	-27.3804	5.7285
TCGA-AO-A1KT-01	BRCA	443.424	444.723	888.147	5.4159
TCGA-C8-A12W-01	BRCA	637.166	655.708	1292.87	6.1705
TCGA-E9-A247-01	BRCA	-561.7	-430.248	-991.948	5.5085
TCGA-AQ-A1H3-01	BRCA	509.634	618.379	1128.01	6.5171
TCGA-B6-A1KI-01	BRCA	341.607	-393.037	-51.4303	5.7412
TCGA-EW-A1J1-01	BRCA	-229.281	848.735	619.454	6.4273
TCGA-A2-A3XZ-01	BRCA	-233.706	1777.98	1544.28	6.0663
TCGA-B6-A0RN-01	BRCA	424.075	-185.461	238.614	5.8478
TCGA-LD-A7W5-01	BRCA	361.78	1801.24	2163.02	5.9449
TCGA-BH-A0BL-01	BRCA	1135.78	1607.24	2743.03	6.1673
TCGA-AN-A0XV-01	BRCA	519.45	511.162	1030.61	6.0564
TCGA-A7-A4SB-01	BRCA	-185.745	-408.344	-594.089	5.7782
TCGA-AR-A2LQ-01	BRCA	1457.04	709.702	2166.74	6.1023
TCGA-AO-A03P-01	BRCA	-209.361	-69.1293	-278.49	5.6439
TCGA-B6-A0X7-01	BRCA	418.288	-120.364	297.924	6.125
TCGA-A2-A0EP-01	BRCA	1636.16	2996.04	4632.2	5.4738
TCGA-A7-A426-01	BRCA	329.772	518.586	848.358	5.8405
TCGA-A8-A07B-01	BRCA	285.26	134.916	420.175	5.4644
TCGA-A8-A086-01	BRCA	569.91	52.5979	622.508	5.8327
TCGA-BH-A1FU-01	BRCA	822.216	916.203	1738.42	6.4727
TCGA-B6-A0RI-01	BRCA	450.138	288.712	738.851	6.6654
TCGA-E9-A248-01	BRCA	38.9313	1967.15	2006.08	5.7895
TCGA-A7-A26I-01	BRCA	743.785	451.667	1195.45	5.38396
TCGA-E2-A1B6-01	BRCA	-169.25	2647.89	2478.64	5.0206
TCGA-E2-A14W-01	BRCA	-660.234	-687.381	-1347.62	5.4367
TCGA-OL-A66O-01	BRCA	-400.06	-324.293	-724.354	5.1132
TCGA-A7-A6VY-01	BRCA	246.82	1314.4	1561.22	4.889
TCGA-B6-A0I1-01	BRCA	-1369.34	-513.107	-1882.45	5.1579
TCGA-GM-A2DI-01	BRCA	1031.82	2596.23	3628.05	6.4219
TCGA-EW-A1PE-01	BRCA	582.911	1307.85	1890.76	6.2774
TCGA-BH-A1F2-01	BRCA	808.301	206.113	1014.41	6.133
TCGA-BH-A0BD-01	BRCA	392.389	963.557	1355.95	6.4087
TCGA-OL-A5RU-01	BRCA	50.2814	1514.29	1564.58	5.9901
TCGA-A7-A0DA-01	BRCA	114.219	-49.5309	64.6884	5.8001
TCGA-A2-A25C-01	BRCA	321.385	351.621	673.005	6.2621
TCGA-E2-A14V-01	BRCA	-517.321	-289.019	-806.34	5.935
TCGA-B6-A0WX-01	BRCA	733.775	793.049	1526.82	5.6127
TCGA-BH-A0DV-01	BRCA	1563.74	867.123	2430.87	5.9127
TCGA-A8-A09V-01	BRCA	250.767	-407.372	-156.606	6.9238
TCGA-BH-A0HP-01	BRCA	438.357	647.092	1085.45	5.8627
TCGA-B6-A0I8-01	BRCA	-137.665	-512.343	-650.009	5.6053
TCGA-E9-A1N8-01	BRCA	-995.993	-541.224	-1537.22	6.2095
TCGA-AR-A24Q-01	BRCA	484.943	875.835	1360.78	5.84
TCGA-AR-A0U0-01	BRCA	-170.327	1644.04	1473.71	5.6162
TCGA-B6-A0RG-01	BRCA	-242.907	-383.045	-625.953	5.9425
TCGA-A7-A0CE-01	BRCA	-678.027	-89.7803	-767.807	6.211
TCGA-AC-A2FO-01	BRCA	804.841	1547.29	2352.13	6.4813
TCGA-C8-A12Y-01	BRCA	104.635	273.01	377.645	5.3608
TCGA-B6-A0X4-01	BRCA	-1437.29	-977.533	-2414.82	5.6837
TCGA-AC-A2BM-01	BRCA	-212.312	692.479	480.167	6.2411
TCGA-E2-A15G-01	BRCA	-465.976	-52.5399	-518.516	6.7145
TCGA-D8-A146-01	BRCA	788.987	550.089	1339.08	6.2711
TCGA-C8-A12U-01	BRCA	-970.221	807.005	-163.217	5.8709
TCGA-B6-A0WT-01	BRCA	327.263	-123.762	203.501	6.6524
TCGA-C8-A27A-01	BRCA	-752.79	-467.329	-1220.12	6.027
TCGA-AO-A03O-01	BRCA	-457.821	809.171	351.35	6.7702
TCGA-D8-A1XW-01	BRCA	733.426	1402.93	2136.36	5.8194
TCGA-E2-A15L-01	BRCA	220.363	-118.895	101.468	6.6515
TCGA-E2-A105-01	BRCA	-715.268	-396.872	-1112.14	5.986
TCGA-E2-A15H-01	BRCA	-166.502	-139.326	-305.828	5.8286
TCGA-BH-A18S-01	BRCA	-605.734	50.0005	-555.734	6.2606
TCGA-AR-A1AO-01	BRCA	1278.76	2559.23	3837.99	5.8795
TCGA-AC-A23G-01	BRCA	1461.13	983.402	2444.53	5.7002
TCGA-AN-A0FV-01	BRCA	174.973	-147.181	27.7919	5.9322
TCGA-AR-A24Z-01	BRCA	-435.554	47.7007	-387.854	6.9501
TCGA-D8-A145-01	BRCA	546.507	462.111	1008.62	6.5032
TCGA-D8-A1XB-01	BRCA	623.336	-97.8649	525.471	6.492
TCGA-A2-A0YL-01	BRCA	525.016	632.64	1157.66	6.3758
TCGA-A7-A5ZX-01	BRCA	463.67	-8.4143	455.255	5.6874
TCGA-S3-AA15-01	BRCA	1024.65	2324.73	3349.38	4.7209
TCGA-C8-A12Q-01	BRCA	351.293	688.511	1039.8	6.0378
TCGA-BH-A0HI-01	BRCA	360.609	413.263	773.873	6.127
TCGA-A2-A0EW-01	BRCA	1042.93	908.16	1951.09	6.3583
TCGA-A2-A0D2-01	BRCA	-90.0551	1011.36	921.307	5.7209
TCGA-EW-A1J3-01	BRCA	-116.947	92.8699	-24.0772	6.1173
TCGA-EW-A1P3-01	BRCA	110.437	336.616	447.053	5.1985
TCGA-EW-A424-01	BRCA	132.537	-284.541	-152.004	5.1165
TCGA-BH-A1EY-01	BRCA	990.72	1419.44	2410.16	5.8946
TCGA-A2-A259-01	BRCA	405.61	837.046	1242.66	6.2771
TCGA-E2-A1B1-01	BRCA	1193.96	1496.78	2690.73	6.6503
TCGA-AR-A2LR-01	BRCA	426.404	-5.91087	420.493	6.9845
TCGA-D8-A1XF-01	BRCA	-1087.57	-434.687	-1522.25	5.6259
TCGA-EW-A3U0-01	BRCA	675.96	2590.98	3266.94	5.5264
TCGA-AR-A0U4-01	BRCA	272.032	2027.86	2299.89	6.6931
TCGA-C8-A26X-01	BRCA	865.573	1936.69	2802.26	4.7533
TCGA-E9-A1N6-01	BRCA	644.296	395.331	1039.63	6.0239
TCGA-A8-A08C-01	BRCA	-354.929	-98.9411	-453.87	6.5959
TCGA-BH-A0H7-01	BRCA	523.422	226.446	749.868	5.6957
TCGA-BH-A0E1-01	BRCA	-51.0735	-252.044	-303.118	6.1392
TCGA-LL-A7T0-01	BRCA	-246.104	615.573	369.469	5.8765
TCGA-BH-A28Q-01	BRCA	138.435	112.334	250.77	6.6628
TCGA-A2-A1FX-01	BRCA	361.101	574.513	935.613	6.0943
TCGA-E2-A10F-01	BRCA	946.081	1183.75	2129.84	6.4191
TCGA-A7-A4SD-01	BRCA	186.139	1289.71	1475.85	5.7239
TCGA-A1-A0SE-01	BRCA	306.564	-93.5372	213.027	6.6093
TCGA-E2-A1B5-01	BRCA	566.408	2558.03	3124.43	5.3799
TCGA-BH-A0DE-01	BRCA	802.847	930.372	1733.22	5.5292
TCGA-E2-A14P-01	BRCA	-658.317	574.946	-83.3711	5.8948
TCGA-E9-A227-01	BRCA	500.227	1242.73	1742.95	5.6539
TCGA-OL-A5D7-01	BRCA	-682.117	1629.24	947.128	5.3817
TCGA-A8-A07O-01	BRCA	-536.817	690.265	153.448	5.9449
TCGA-BH-A18T-01	BRCA	-664.516	220.909	-443.607	5.8009
TCGA-AO-A0JA-01	BRCA	871.413	739.574	1610.99	6.2934
TCGA-B6-A0IO-01	BRCA	-780.017	184.144	-595.873	5.7181
TCGA-E9-A1QZ-01	BRCA	503.164	1726.99	2230.15	6.1735
TCGA-AC-A2B8-01	BRCA	948.955	1012.27	1961.23	6.6191
TCGA-E2-A1LH-01	BRCA	286.252	2083.75	2370	4.0696
TCGA-OL-A66J-01	BRCA	506.981	425.099	932.08	5.5711
TCGA-HN-A2OB-01	BRCA	970.763	231.633	1202.4	5.9067
TCGA-EW-A1OY-01	BRCA	-404.463	178.901	-225.562	5.7293
TCGA-A2-A0CQ-01	BRCA	-326.323	636.829	310.506	5.6206
TCGA-AR-A1AL-01	BRCA	675.169	551.658	1226.83	6.8506
TCGA-E9-A22B-01	BRCA	662.158	420.623	1082.78	5.109
TCGA-C8-A26Z-01	BRCA	-183.139	-420.585	-603.724	6.086
TCGA-E2-A1IH-01	BRCA	1373.78	1897.94	3271.72	5.2354
TCGA-E2-A14S-01	BRCA	-202.186	811.559	609.373	5.8657
TCGA-A8-A07E-01	BRCA	1087.81	814.654	1902.46	6.3719
TCGA-C8-A1HO-01	BRCA	-399.158	-255.335	-654.493	6.1855
TCGA-A2-A1FZ-01	BRCA	756.057	749.397	1505.45	6.7347
TCGA-D8-A27M-01	BRCA	763.735	1887.46	2651.2	6.1534
TCGA-E9-A228-01	BRCA	-328.82	168.015	-160.805	5.7666
TCGA-E9-A1RA-01	BRCA	50.5408	405.427	455.968	5.7355
TCGA-AR-A1AW-01	BRCA	808.216	3025.62	3833.83	5.7618
TCGA-A7-A4SE-01	BRCA	352.285	320.795	673.08	5.8709
TCGA-EW-A1P8-01	BRCA	-60.5624	1264.36	1203.79	6.483
TCGA-BH-A0H6-01	BRCA	352.512	-209.067	143.445	6.0974
TCGA-D8-A1JF-01	BRCA	444.982	431.531	876.514	5.193
TCGA-OL-A6VQ-01	BRCA	603.589	579.97	1183.56	6.3424
TCGA-C8-A273-01	BRCA	300.605	92.9504	393.556	5.6736
TCGA-C8-A132-01	BRCA	733.065	1415.03	2148.09	6.0583
TCGA-AR-A2LJ-01	BRCA	790.781	1723.23	2514.01	4.8944
TCGA-A8-A075-01	BRCA	274.539	904.806	1179.35	5.7469
TCGA-A1-A0SD-01	BRCA	538.077	358.151	896.228	6.0542
TCGA-A2-A3Y0-01	BRCA	-608.883	1315.03	706.152	5.284
TCGA-EW-A6SD-01	BRCA	43.6604	1099.05	1142.71	5.5687
TCGA-LQ-A4E4-01	BRCA	-382.055	-500.285	-882.339	6.0332
TCGA-AR-A256-01	BRCA	-392.128	316.424	-75.7042	6.0871
TCGA-A2-A0T3-01	BRCA	-565.673	-469.882	-1035.55	6.6295
TCGA-BH-A0HN-01	BRCA	-936.271	-13.7216	-949.992	5.3541
TCGA-E2-A2P5-01	BRCA	77.7852	222.823	300.608	5.4101
TCGA-A7-A0CD-01	BRCA	-257.313	-355.463	-612.776	6.4717
TCGA-A8-A07I-01	BRCA	672.209	701.569	1373.78	6.8864
TCGA-BH-A208-01	BRCA	1835.63	671.5	2507.13	5.1639
TCGA-BH-A1F6-01	BRCA	92.8972	1215.14	1308.04	5.5236
TCGA-E2-A1IK-01	BRCA	-437.217	1069.8	632.587	5.2612
TCGA-AR-A24X-01	BRCA	235.715	122.152	357.866	6.6632
TCGA-E2-A1IE-01	BRCA	-670.845	-794.717	-1465.56	6.3613
TCGA-A7-A2KD-01	BRCA	569.076	1021.84	1590.91	6.4436
TCGA-AR-A24T-01	BRCA	1163.14	652.372	1815.51	6.2252
TCGA-E2-A150-01	BRCA	85.8893	946.733	1032.62	5.7976
TCGA-AR-A251-01	BRCA	-266.325	170.495	-95.8302	6.5234
TCGA-BH-A0B1-01	BRCA	308.802	175.669	484.471	6.064
TCGA-D8-A1JE-01	BRCA	1134.74	675.723	1810.47	6.3359
TCGA-A2-A0CP-01	BRCA	775.228	338.207	1113.44	5.2173
TCGA-C8-A274-01	BRCA	-730.253	-44.6038	-774.857	6.1058
TCGA-AO-A0JC-01	BRCA	419.328	3637.16	4056.49	5.7312
TCGA-Z7-A8R6-01	BRCA	-375.653	128.541	-247.112	6.1404
TCGA-AR-A0U2-01	BRCA	-607.48	325.188	-282.292	6.7099
TCGA-B6-A0IH-01	BRCA	649.362	948.929	1598.29	6.0453
TCGA-E9-A5FK-01	BRCA	553.023	2255.74	2808.76	4.2563
TCGA-EW-A1PB-01	BRCA	-77.2882	2312.93	2235.64	5.3761
TCGA-BH-A0E9-01	BRCA	8.44961	441.851	450.301	6.04
TCGA-E9-A1NH-01	BRCA	891.557	597.579	1489.14	5.9869
TCGA-EW-A2FW-01	BRCA	-165.878	-207.612	-373.49	5.429
TCGA-A2-A04Y-01	BRCA	88.3791	1184.96	1273.34	5.0867
TCGA-A7-A3IY-01	BRCA	623.666	1293.9	1917.57	4.851
TCGA-AO-A0J8-01	BRCA	166.523	776.214	942.737	6.523
TCGA-A2-A4S0-01	BRCA	-771.943	-280.523	-1052.47	5.878
TCGA-MS-A51U-01	BRCA	498.105	610.554	1108.66	5.804
TCGA-AO-A12E-01	BRCA	257.536	592.212	849.748	6.1181
TCGA-A2-A1G0-01	BRCA	618.143	761.831	1379.97	6.7497
TCGA-BH-A0DG-01	BRCA	1045.41	1021.67	2067.08	6.2621
TCGA-E2-A1IO-01	BRCA	1030.44	827.522	1857.97	6.3844
TCGA-D8-A1XZ-01	BRCA	332.159	660.369	992.528	6.2587
TCGA-AR-A0TY-01	BRCA	-629.84	-281.336	-911.176	5.7738
TCGA-A2-A0SW-01	BRCA	478.471	1623.25	2101.72	5.3495
TCGA-D8-A1X6-01	BRCA	-50.4971	820.912	770.415	6.0624
TCGA-OL-A5DA-01	BRCA	-241.382	297.217	55.8352	6.0473
TCGA-A7-A5ZV-01	BRCA	-563.905	506.336	-57.5689	5.4855
TCGA-LL-A50Y-01	BRCA	-184.658	851.289	666.632	5.2702
TCGA-EW-A1OX-01	BRCA	-1567.27	-1225.82	-2793.09	6.4416
TCGA-BH-A0HW-01	BRCA	-1361.79	-987.853	-2349.65	6.0868
TCGA-AR-A1AM-01	BRCA	382.215	614.275	996.49	6.2985
TCGA-BH-A0BP-01	BRCA	876.635	296.092	1172.73	6.1342
TCGA-4H-AAAK-01	BRCA	832.518	424.551	1257.07	6.1231
TCGA-A2-A0CR-01	BRCA	801.085	2604.05	3405.14	4.8002
TCGA-BH-A5IZ-01	BRCA	-680.116	233.602	-446.514	5.9456
TCGA-AO-A03T-01	BRCA	-511.15	549.737	38.5874	4.2235
TCGA-B6-A1KF-01	BRCA	-497.167	-836.99	-1334.16	5.018
TCGA-D8-A1Y3-01	BRCA	-95.6975	1121.65	1025.96	4.7861
TCGA-LL-A441-01	BRCA	79.3549	2146.88	2226.23	5.5913
TCGA-A8-A0A2-01	BRCA	348.334	578.117	926.451	6.3653
TCGA-E2-A576-01	BRCA	-265.666	224.649	-41.0171	4.1994
TCGA-GM-A3NW-01	BRCA	-315.31	242.268	-73.042	5.6815
TCGA-B6-A1KC-01	BRCA	-561.346	-357.999	-919.345	5.7396
TCGA-AQ-A54O-01	BRCA	-311.083	521.287	210.204	4.5255
TCGA-D8-A1JT-01	BRCA	-566.146	87.7774	-478.369	6.0945
TCGA-A2-A04P-01	BRCA	31.1243	1117	1148.13	4.1351
TCGA-BH-A18K-01	BRCA	394.18	148.635	542.815	5.4964
TCGA-E2-A56Z-01	BRCA	-494.294	-95.3973	-589.692	5.067
TCGA-A7-A13E-01	BRCA	-124.164	113.036	-11.1273	5.17821
TCGA-E2-A1LS-01	BRCA	-580.148	-283.866	-864.014	3.8511
TCGA-OL-A66N-01	BRCA	429.754	999.256	1429.01	4.5681
TCGA-A2-A0CX-01	BRCA	672.627	900.289	1572.92	5.6482
TCGA-A1-A0SM-01	BRCA	591.119	443.386	1034.5	6.1985
TCGA-A2-A0EM-01	BRCA	390.507	54.9646	445.471	6.1069
TCGA-B6-A40B-01	BRCA	186.626	201.367	387.993	5.295
TCGA-AQ-A04H-01	BRCA	-445.66	-274.398	-720.058	6.7199
TCGA-LL-A6FP-01	BRCA	-1229.63	-523.428	-1753.05	4.9824
TCGA-A2-A0T5-01	BRCA	34.9622	100.568	135.53	5.8706
TCGA-AR-A24V-01	BRCA	1223.6	790.335	2013.93	6.1789
TCGA-A7-A4SF-01	BRCA	-438.805	318.847	-119.958	5.6577
TCGA-A2-A3XW-01	BRCA	288.252	1171.68	1459.93	5.2338
TCGA-A1-A0SI-01	BRCA	1022.3	1009.34	2031.64	6.2561
TCGA-B6-A0RQ-01	BRCA	-378.824	-375.194	-754.018	5.9146
TCGA-B6-A0RP-01	BRCA	657.458	685.572	1343.03	6.1465
TCGA-BH-A0AW-01	BRCA	792.325	2148.72	2941.05	4.9237
TCGA-E9-A1N9-01	BRCA	29.3895	185.189	214.579	6.1563
TCGA-BH-A0GZ-01	BRCA	340.179	73.6607	413.84	4.5091
TCGA-E2-A152-01	BRCA	660.275	440.253	1100.53	6.2259
TCGA-BH-A0BF-01	BRCA	1431	2264.11	3695.11	5.5598
TCGA-LL-A6FQ-01	BRCA	-174.856	507.576	332.72	4.6393
TCGA-AC-A2QI-01	BRCA	654.194	969.798	1623.99	6.3418
TCGA-5L-AAT1-01	BRCA	625.886	1885.01	2510.9	5.8612
TCGA-D8-A27K-01	BRCA	280.736	740.06	1020.8	6.4338
TCGA-BH-A0HX-01	BRCA	360.073	335.66	695.733	6.0934
TCGA-BH-A8G0-01	BRCA	1014.56	1646.93	2661.5	6.109
TCGA-A2-A0T6-01	BRCA	1340.53	1301.71	2642.24	6.6215
TCGA-E2-A15I-01	BRCA	30.5039	822.7	853.204	6.5993
TCGA-AN-A0FD-01	BRCA	684.734	485.087	1169.82	5.353
TCGA-AN-A0AK-01	BRCA	-628.227	174.78	-453.446	6.2843
TCGA-D8-A1JS-01	BRCA	-1155.07	-334.807	-1489.88	5.5659
TCGA-AO-A1KS-01	BRCA	-109.4	117.956	8.55609	6.3949
TCGA-AR-A24U-01	BRCA	912.784	1800.07	2712.85	6.0898
TCGA-A8-A085-01	BRCA	-92.4011	-678.043	-770.444	5.931
TCGA-A7-A56D-01	BRCA	574.044	951.363	1525.41	3.3235
TCGA-BH-A0C3-01	BRCA	995.069	1092.5	2087.57	6.2116
TCGA-AC-A62Y-01	BRCA	332.093	1174.97	1507.06	5.2079
TCGA-AO-A1KQ-01	BRCA	64.4372	1039.73	1104.16	4.8505
TCGA-S3-AA0Z-01	BRCA	-519.723	965.167	445.443	6.3187
TCGA-LL-A6FR-01	BRCA	178.753	192.081	370.834	3.9874
TCGA-E9-A1N3-01	BRCA	-814.101	-619.202	-1433.3	6.0101
TCGA-AO-A0J2-01	BRCA	-495.399	947.908	452.508	5.2032
TCGA-A2-A0T2-01	BRCA	-174.127	459.838	285.712	5.104
TCGA-BH-A0B5-01	BRCA	329.764	644.684	974.449	6.5176
TCGA-LL-A9Q3-01	BRCA	66.1101	791.914	858.024	4.849
TCGA-BH-A18N-01	BRCA	-265.876	-141.802	-407.678	6.5744
TCGA-B6-A0RO-01	BRCA	-693.787	-193.668	-887.455	5.4377
TCGA-E9-A295-01	BRCA	266.945	163.126	430.07	5.4986
TCGA-E2-A1IU-01	BRCA	-494.715	322.422	-172.293	6.4512
TCGA-E9-A1N5-01	BRCA	830.776	944.232	1775.01	6.5029
TCGA-E2-A1IJ-01	BRCA	1243.41	1390.61	2634.02	5.6854
TCGA-BH-A209-01	BRCA	175.725	2288.63	2464.36	5.7304
TCGA-C8-A26W-01	BRCA	324.436	971.494	1295.93	6.2852
TCGA-E2-A1AZ-01	BRCA	580.532	1427.58	2008.11	6.4004
TCGA-AN-A0FK-01	BRCA	-227.953	-24.8479	-252.801	5.4689
TCGA-D8-A1XO-01	BRCA	815.907	716.445	1532.35	6.3835
TCGA-D8-A27G-01	BRCA	759.363	894.378	1653.74	6.3252
TCGA-AR-A0TT-01	BRCA	902.994	2463.48	3366.47	6.0813
TCGA-A8-A0A4-01	BRCA	272.732	-203.091	69.6408	6.7918
TCGA-BH-A0DQ-01	BRCA	1079.75	500.139	1579.89	5.8714
TCGA-GI-A2C9-01	BRCA	24.293	470.546	494.839	5.3009
TCGA-A7-A3IZ-01	BRCA	-671.565	-202.742	-874.307	6.6651
TCGA-AO-A12D-01	BRCA	764.227	1608.1	2372.33	5.4357
TCGA-EW-A1PC-01	BRCA	-684.808	-354.67	-1039.48	6.0583
TCGA-E2-A1LA-01	BRCA	393.469	1614.6	2008.07	5.3961
TCGA-D8-A143-01	BRCA	-698.393	470.604	-227.789	6.3548
TCGA-B6-A0I5-01	BRCA	82.4742	586.256	668.73	4.3569
TCGA-AR-A24R-01	BRCA	21.2307	602.276	623.507	6.3516
TCGA-A8-A07Z-01	BRCA	-531.936	518.271	-13.6652	5.6893
TCGA-A2-A0YF-01	BRCA	-171.339	561.326	389.987	5.9764
TCGA-BH-A0DS-01	BRCA	522.437	991.345	1513.78	5.4758
TCGA-E9-A1R5-01	BRCA	321.387	-138.871	182.516	6.1351
TCGA-E2-A159-01	BRCA	155.148	1718.92	1874.07	5.8159
TCGA-A8-A0A7-01	BRCA	1216.39	2710.76	3927.14	5.1186
TCGA-B6-A0X5-01	BRCA	-646.709	-379.227	-1025.94	6.2867
TCGA-B6-A0RE-01	BRCA	-541.23	108.286	-432.944	5.4572
TCGA-A2-A0CY-01	BRCA	-1252.93	-498.703	-1751.63	4.5547
TCGA-JL-A3YX-01	BRCA	-313.341	-285.23	-598.571	5.3445
TCGA-AC-A3QP-01	BRCA	758.683	1214.48	1973.17	4.7929
TCGA-EW-A1PH-01	BRCA	-616.83	190.979	-425.851	5.5448
TCGA-BH-A0DH-01	BRCA	-130.232	420.182	289.949	5.7903
TCGA-LL-A440-01	BRCA	1379.47	1540.68	2920.15	5.8647
TCGA-E9-A22H-01	BRCA	-411.403	384.733	-26.6697	6.8606
TCGA-E2-A155-01	BRCA	-776.929	-643.963	-1420.89	6.6559
TCGA-B6-A0X1-01	BRCA	-885.837	964.688	78.851	6.6559
TCGA-A8-A07U-01	BRCA	441.019	2241.18	2682.2	5.5414
TCGA-A1-A0SP-01	BRCA	-361.409	977.806	616.397	5.729
TCGA-S3-A6ZH-01	BRCA	-741.776	137.791	-603.985	6.3311
TCGA-A2-A3XU-01	BRCA	-1327.24	-652.648	-1979.89	4.5503
TCGA-AC-A3TM-01	BRCA	-49.1732	816.288	767.115	4.6451
TCGA-A8-A07F-01	BRCA	28.6864	392.056	420.742	6.6734
TCGA-E2-A1LB-01	BRCA	81.427	30.3887	111.816	6.1725
TCGA-BH-A0AV-01	BRCA	906.24	504.428	1410.67	6.5832
TCGA-EW-A2FR-01	BRCA	1308.86	692.887	2001.74	5.9026
TCGA-A2-A3XY-01	BRCA	760.447	1433.08	2193.53	5.8151
TCGA-AO-A12C-01	BRCA	801.268	-122.218	679.05	6.0605
TCGA-EW-A3E8-01	BRCA	562.654	1587.48	2150.13	5.7597
TCGA-A8-A09N-01	BRCA	-17.3377	178.213	160.875	6.5126
TCGA-A2-A0SU-01	BRCA	139.083	490.508	629.591	5.9549
TCGA-A8-A08A-01	BRCA	286.399	688.413	974.812	6.1104
TCGA-AO-A12H-01	BRCA	-354.713	86.5	-268.213	6.0011
TCGA-BH-A0DI-01	BRCA	1252.35	996.888	2249.24	5.9596
TCGA-E9-A229-01	BRCA	1136.21	841.181	1977.39	6.5653
TCGA-A2-A04N-01	BRCA	556.918	173.063	729.981	6.0868
TCGA-B6-A0RM-01	BRCA	-643.829	-368.056	-1011.89	6.3834
TCGA-BH-A0E0-01	BRCA	-974.047	275.857	-698.19	5.243
TCGA-A2-A0YE-01	BRCA	-348.219	-257.239	-605.457	5.6705
TCGA-AQ-A0Y5-01	BRCA	747.707	286.92	1034.63	5.7331
TCGA-A2-A0D3-01	BRCA	-494.171	414.701	-79.4693	6.5735
TCGA-5L-AAT0-01	BRCA	761.17	1160	1921.17	5.9055
TCGA-BH-A1EX-01	BRCA	714.177	852.512	1566.69	6.142
TCGA-A7-A0CG-01	BRCA	917.377	1401.57	2318.95	5.85
TCGA-GM-A2DN-01	BRCA	334.623	1796.53	2131.16	6.0016
TCGA-BH-A0BO-01	BRCA	1030.95	1074.88	2105.83	6.3663
TCGA-A8-A06T-01	BRCA	8.54811	427.978	436.526	6.0512
TCGA-C8-A278-01	BRCA	862.651	1583.79	2446.44	5.0816
TCGA-D8-A1Y2-01	BRCA	1390.06	2108.49	3498.55	5.6085
TCGA-AN-A0AR-01	BRCA	-1042.79	-441.166	-1483.95	4.5236
TCGA-A8-A06P-01	BRCA	985.429	393.098	1378.53	6.2804
TCGA-E9-A1NA-01	BRCA	568.829	916.522	1485.35	5.5668
TCGA-AR-A0TQ-01	BRCA	-21.2981	1091.18	1069.88	5.8985
TCGA-D8-A142-01	BRCA	638.704	706.459	1345.16	5.3768
TCGA-LD-A9QF-01	BRCA	1105.11	2580.55	3685.65	5.0054
TCGA-V7-A7HQ-01	BRCA	20.0415	329.174	349.216	4.1211
TCGA-BH-A0DT-01	BRCA	403.836	720.289	1124.12	6.1962
TCGA-BH-A0DX-01	BRCA	1040.72	1086.83	2127.55	6.2413
TCGA-B6-A0RU-01	BRCA	-114.785	-232.815	-347.6	6.1845
TCGA-BH-A18U-01	BRCA	145.899	440.954	586.853	5.7282
TCGA-EW-A1J6-01	BRCA	-339.833	1087.32	747.489	3.7226
TCGA-E2-A106-01	BRCA	-774.557	-582.859	-1357.42	5.9196
TCGA-AC-A8OR-01	BRCA	-1135.49	196.228	-939.263	5.8533
TCGA-OL-A5RV-01	BRCA	-281.078	-58.8312	-339.91	6.3315
TCGA-E2-A1BC-01	BRCA	597.811	-253.231	344.579	6.8665
TCGA-AN-A0XU-01	BRCA	-853.396	528.37	-325.026	5.9376
TCGA-C8-A1HE-01	BRCA	-209.204	165.376	-43.8277	6.6767
TCGA-BH-A0W7-01	BRCA	862.801	1630.24	2493.05	5.6291
TCGA-E2-A15C-01	BRCA	337.869	204.298	542.166	6.3577
TCGA-A7-A425-01	BRCA	485.2	866.73	1351.93	5.7255
TCGA-AR-A0U3-01	BRCA	-820.896	62.0748	-758.821	5.7772
TCGA-BH-A0DK-01	BRCA	1064.01	1866.63	2930.65	5.802
TCGA-A2-A04R-01	BRCA	-268.353	-601.279	-869.632	5.3862
TCGA-HN-A2NL-01	BRCA	-1033.36	564.636	-468.721	5.7299
TCGA-D8-A1XU-01	BRCA	612.004	455.815	1067.82	5.6427
TCGA-PL-A8LX-01	BRCA	-549.913	305.487	-244.426	5.4036
TCGA-BH-A1EO-01	BRCA	1447.66	1035.98	2483.64	6.2428
TCGA-B6-A0IN-01	BRCA	702.974	1370.28	2073.25	4.2541
TCGA-A2-A3KC-01	BRCA	731.393	668.365	1399.76	6.0579
TCGA-AN-A0FF-01	BRCA	268.438	867.3	1135.74	6.3493
TCGA-A8-A097-01	BRCA	567.498	566.325	1133.82	5.9773
TCGA-B6-A0IP-01	BRCA	-253.406	317.045	63.6393	6.1455
TCGA-A2-A04X-01	BRCA	32.3015	1555.42	1587.72	5.7035
TCGA-B6-A408-01	BRCA	390.038	1244.75	1634.79	5.8012
TCGA-AC-A3BB-01	BRCA	959.782	1704.76	2664.54	5.6904
TCGA-C8-A12Z-01	BRCA	-389.02	-302.02	-691.041	5.8102
TCGA-A8-A082-01	BRCA	-26.9395	290.829	263.89	6.6567
TCGA-3C-AALJ-01	BRCA	233.015	1014.6	1247.61	5.3205
TCGA-E9-A22D-01	BRCA	299.839	2430.26	2730.1	5.7391
TCGA-E2-A1LE-01	BRCA	938.684	1392.69	2331.38	5.3565
TCGA-B6-A0WS-01	BRCA	591.338	1342.78	1934.12	6.5396
TCGA-AR-A2LK-01	BRCA	167.238	370.628	537.867	6.6605
TCGA-C8-A138-01	BRCA	790.924	1565.98	2356.9	4.4483
TCGA-A8-A07G-01	BRCA	860.84	504.673	1365.51	5.9435
TCGA-E2-A2P6-01	BRCA	-191.436	373.491	182.055	5.438
TCGA-BH-A0B7-01	BRCA	709.23	1604.84	2314.07	6.3194
TCGA-A2-A0EX-01	BRCA	688.107	452.219	1140.33	5.5916
TCGA-D8-A1XR-01	BRCA	-167.587	-126.074	-293.661	6.3677
TCGA-AC-A8OQ-01	BRCA	518.582	1381.04	1899.62	4.7798
TCGA-BH-A18P-01	BRCA	-3.23243	268.435	265.202	6.6659
TCGA-E9-A22E-01	BRCA	1636.37	1040.66	2677.03	5.1526
TCGA-BH-A0B3-01	BRCA	274.135	1194.95	1469.09	5.5922
TCGA-E2-A15O-01	BRCA	-781.944	-61.0606	-843.005	6.3823
TCGA-OL-A97C-01	BRCA	279.014	660.436	939.45	5.8503
TCGA-A2-A25D-01	BRCA	242.177	1818.59	2060.76	5.5097
TCGA-BH-A18G-01	BRCA	-117.389	410.104	292.715	4.6335
TCGA-B6-A0IA-01	BRCA	-988.741	-357.508	-1346.25	4.7688
TCGA-5T-A9QA-01	BRCA	-1642.4	-418.392	-2060.79	5.9186
TCGA-AN-A0XT-01	BRCA	-193.559	-139.978	-333.536	6.1347
TCGA-A2-A0YK-01	BRCA	943.262	2071.14	3014.4	6.1546
TCGA-A8-A09K-01	BRCA	-856.621	649.287	-207.333	6.4717
TCGA-A2-A1FV-01	BRCA	-161.255	-695.275	-856.531	6.34
TCGA-IR-A3L7-01	CESC	-1484.85	-426.327	-1911.18	6.1075
TCGA-EA-A44S-01	CESC	-917.302	1052.65	135.351	5.337
TCGA-C5-A1MF-01	CESC	-770.006	1244.33	474.322	2.7784
TCGA-ZJ-A8QQ-01	CESC	-1697.16	386.734	-1310.43	4.8939
TCGA-EX-A3L1-01	CESC	-767.289	1014.01	246.718	5.2631
TCGA-VS-A8EG-01	CESC	-1913.25	172.36	-1740.89	6.0687
TCGA-JW-A5VI-01	CESC	-689.794	899.629	209.835	5.6088
TCGA-EA-A5FO-01	CESC	-2487.91	-511.462	-2999.37	5.7522
TCGA-JX-A3Q8-01	CESC	-1363.85	879.432	-484.422	5.3234
TCGA-UC-A7PG-01	CESC	-1060.12	216.263	-843.853	5.4536
TCGA-EA-A97N-01	CESC	-588.605	190.074	-398.532	6.4583
TCGA-C5-A8YR-01	CESC	-929.255	1438.31	509.055	5.7279
TCGA-FU-A40J-01	CESC	-1076.58	820.815	-255.762	5.4128
TCGA-VS-A9V5-01	CESC	-1552.95	-211.475	-1764.42	5.7501
TCGA-FU-A3EO-01	CESC	-994.397	855.817	-138.579	3.4398
TCGA-VS-A8Q9-01	CESC	-1821.98	230.217	-1591.77	5.66
TCGA-EA-A1QS-01	CESC	526.758	641.647	1168.41	5.9253
TCGA-Q1-A73Q-01	CESC	-1550.9	3.89233	-1547.01	5.6974
TCGA-VS-A9UU-01	CESC	-1784.87	101.49	-1683.38	5.3851
TCGA-C5-A2LX-01	CESC	-479.113	2138.72	1659.6	4.1946
TCGA-C5-A1M8-01	CESC	-1405.05	-56.0664	-1461.11	5.5931
TCGA-C5-A7CJ-01	CESC	-174.659	1432.72	1258.06	6.0928
TCGA-VS-A9UY-01	CESC	-1243.72	854.35	-389.367	5.7345
TCGA-EA-A5O9-01	CESC	-1577.55	640.768	-936.781	4.8704
TCGA-Q1-A73P-01	CESC	-1289.11	724.94	-564.167	5.7482
TCGA-C5-A8XK-01	CESC	-1503	412.877	-1090.13	5.5132
TCGA-C5-A2M2-01	CESC	-2048.18	-159.978	-2208.16	5.9248
TCGA-C5-A7CM-01	CESC	-1201.51	-219.086	-1420.6	4.8885
TCGA-VS-A9V2-01	CESC	-1032.61	1360.34	327.721	5.5769
TCGA-VS-A94Y-01	CESC	-946.575	538.174	-408.401	5.5024
TCGA-C5-A8ZZ-01	CESC	-56.5315	-238.469	-295	6.0938
TCGA-Q1-A6DT-01	CESC	-1438.66	8.05983	-1430.6	4.9435
TCGA-VS-A9UQ-01	CESC	-1052.11	-20.0439	-1072.15	5.7748
TCGA-VS-A9UV-01	CESC	-1697.44	123.119	-1574.32	5.4236
TCGA-EX-A69L-01	CESC	-551.002	2017.12	1466.11	5.4874
TCGA-Q1-A73O-01	CESC	-1081.46	917.19	-164.268	5.9716
TCGA-VS-A8QC-01	CESC	-762.978	368.519	-394.459	5.6112
TCGA-EA-A5ZE-01	CESC	-276.136	1479.45	1203.31	5.5189
TCGA-JX-A5QV-01	CESC	-1507.15	882.868	-624.284	5.5233
TCGA-EK-A2GZ-01	CESC	-1620.25	509.482	-1110.77	4.8595
TCGA-EA-A1QT-01	CESC	-1261.89	420.44	-841.451	5.5955
TCGA-C5-A901-01	CESC	-993.274	580.44	-412.834	5.2589
TCGA-C5-A1M9-01	CESC	-1587.45	138.343	-1449.11	5.6798
TCGA-DS-A1O9-01	CESC	-226.231	1588.12	1361.89	5.4226
TCGA-EA-A50E-01	CESC	37.3904	764.807	802.197	4.7426
TCGA-EA-A556-01	CESC	-454.459	-352.174	-806.632	5.546
TCGA-VS-A9V3-01	CESC	-1208.94	1029.1	-179.836	5.9853
TCGA-VS-A8QA-01	CESC	-2226.49	332.894	-1893.6	6.015
TCGA-EX-A1H5-01	CESC	-1471.4	57.7239	-1413.68	6.0642
TCGA-VS-A9UH-01	CESC	64.074	2206.49	2270.57	4.7016
TCGA-JX-A3PZ-01	CESC	-557.764	1356.84	799.08	5.0321
TCGA-C5-A8XJ-01	CESC	-541.531	365.174	-176.357	6.2506
TCGA-EX-A8YF-01	CESC	-1196.85	1381.18	184.325	5.2713
TCGA-ZJ-A8QR-01	CESC	-1648.71	486.914	-1161.8	5.3896
TCGA-C5-A7UI-01	CESC	-847.22	1571.29	724.066	4.1094
TCGA-IR-A3LB-01	CESC	-209.478	349.392	139.914	4.834
TCGA-EK-A2PI-01	CESC	-1039.22	-351.498	-1390.72	5.2445
TCGA-HM-A6W2-01	CESC	-527.509	198.711	-328.798	5.1847
TCGA-EK-A2RA-01	CESC	-1552.22	1539.57	-12.6466	5.5934
TCGA-IR-A3LF-01	CESC	-1158.65	513.608	-645.039	5.6074
TCGA-VS-A8QF-01	CESC	-934.939	1023.9	88.9564	5.1347
TCGA-VS-AA62-01	CESC	-687.525	1896.4	1208.88	5.8607
TCGA-DS-A5RQ-01	CESC	-1125.5	1029.75	-95.7496	4.9773
TCGA-BI-A20A-01	CESC	-839.503	1455.08	615.573	5.2533
TCGA-C5-A1BJ-01	CESC	-777.015	1171.72	394.706	5.7869
TCGA-EA-A3HU-01	CESC	-754.784	2211.39	1456.61	5.5577
TCGA-EK-A2RM-01	CESC	-576.315	46.5814	-529.734	4.7581
TCGA-DG-A2KK-01	CESC	-1427.08	575.518	-851.558	5.4512
TCGA-C5-A1MI-01	CESC	-1064.89	606.153	-458.735	6.3033
TCGA-GH-A9DA-01	CESC	-979.576	909.577	-69.9995	5.391
TCGA-VS-A9U6-01	CESC	-1005.99	881.638	-124.354	6.0568
TCGA-JW-A852-01	CESC	-1579.29	706.207	-873.085	4.0198
TCGA-FU-A5XV-01	CESC	-1423.43	371.483	-1051.94	5.5907
TCGA-EK-A2RB-01	CESC	-1577.86	446.399	-1131.46	4.4337
TCGA-C5-A1MJ-01	CESC	-123.09	510.912	387.822	5.9612
TCGA-MY-A5BE-01	CESC	-146.89	3059.32	2912.43	4.847
TCGA-C5-A1BE-01	CESC	-1193.09	463.661	-729.433	5.8289
TCGA-EA-A3QD-01	CESC	35.2911	2484.76	2520.05	4.9787
TCGA-LP-A7HU-01	CESC	-864.89	1133.6	268.711	5.2165
TCGA-2W-A8YY-01	CESC	-1232.21	229.95	-1002.26	5.9255
TCGA-C5-A1MN-01	CESC	-1590.53	220.921	-1369.6	5.5053
TCGA-EK-A2PK-01	CESC	-537.485	1961.94	1424.45	4.9723
TCGA-EA-A410-01	CESC	-504.114	196.24	-307.874	5.4549
TCGA-VS-A952-01	CESC	-1929.25	-117.532	-2046.78	5.8615
TCGA-EK-A2IP-01	CESC	-1654.08	391.658	-1262.43	4.5868
TCGA-EK-A2PG-01	CESC	-2160.55	31.4187	-2129.13	4.1628
TCGA-FU-A3YQ-01	CESC	-313.107	1700.05	1386.94	5.4864
TCGA-UC-A7PI-01	CESC	-1866.34	-108.504	-1974.84	5.7885
[truncated: 7,621 more rows]
